# Supplementary material for: De novo transcriptome sequencing of two cultivated jute species under salinity stress
Source: PLoS One. 2017 Oct 23;12(10):e0185863. doi: 10.1371/journal.pone.0185863 (PMC5653190; doi:10.1371/journal.pone.0185863)
Supplement: S1 File — (XLSX) [file pone.0185863.s001.xlsx]

## Sheet: Sheet1
gene ID	Forward primer	reverse primer
c123262_g1	CAGTTGTGAGGTTGGAAT	GTGGAAGAAAGAGGGTTT
c123321_g2	TCTACTTCTTCCTTCACT	AACAATGCTATCTCAATCT
c126902_g1	TCCACTCACTTTCCGTAA	TCTGTTCACCTACTTCTGT
c128297_g1	CAGGGTATTATTATTGGATTGAC	GAGTGGTGGTAGATGTTC
c128574_g1	GTCACTACACATACTTCTC	ATCAACAGCAACTTCAAT
c132573_g1	CCTGTCATCATTAGTCTTCT	GCCTCTTCTATGGTTAGTC
c131945_g2	GTATCCAATCACCTACGA	ATTCTCTGCTGTCCTATC
ELF	CTTGAGGCTCTTGACCAGAT	AACAGGGACAGTTCCGATAC
c122990_g1	GAATGCTTGGGAAAGGGACT	TGTCGCCATGACTTCTTTGA
c122990_g2	TCAATGGAGGGGAATCAATG	GCCTCATTTGGTTGGTTCTG
c127863_g1	GCAACATAAGCAGGGGTCCC	TGCCGTTGATTTCTGCCACA
c129602_g5	GCCGGTCGGAGTTCTTTACT	CAGGGTCAGGAATGTGGAAG
c131066_g1	TTGGTAGCCAACACCTCGAT	GCCGTGAGCAAACAGAAAGT
c132458_g2	AGGACGTTGGGAGAAGGAAC	CCTCATACATGCGGATGACA
c133300_g1	GTGTCTACGGCCAGCTTGAC	ACCGATTGTTTTCTCCCGCC
c133961_g3	GTCTTGGTGGCCATGACTTC	GCAACGTTAAAACCGGTGAC
c129602_g4	TCGATTTCTGTCACAGCCGC	AAGCGCTGAGTCCAAAGTCG
