# Supplementary material for: De novo transcriptome sequencing of two cultivated jute species under salinity stress
Source: PLoS One. 2017 Oct 23;12(10):e0185863. doi: 10.1371/journal.pone.0185863 (PMC5653190; doi:10.1371/journal.pone.0185863)
Supplement: S2 File — (XLSX) [file pone.0185863.s002.xlsx]

## Sheet: All DEGs
salt treatment vs. contol	gene_id	Log2(FC)	padj
NYSL vs. NYCL	c93845_g1	-10.6338	2.29e-57
NYSL vs. NYCL	c120608_g3	-10.5403	9.1e-57
NYSL vs. NYCL	c103912_g1	11.974	1.83e-55
NYSL vs. NYCL	c123620_g2	9.5781	5.81e-46
NYSL vs. NYCL	c123620_g1	9.2037	3.32e-42
NYSL vs. NYCL	c135703_g1	-8.74813	5.45e-39
NYSL vs. NYCL	c164509_g1	-8.52794	9.93e-37
NYSL vs. NYCL	c120028_g2	-8.39359	2.46e-35
NYSL vs. NYCL	c121259_g1	7.72919	7.13e-35
NYSL vs. NYCL	c129684_g6	-8.27841	2.59e-34
NYSL vs. NYCL	c130097_g2	8.37981	7.46e-34
NYSL vs. NYCL	c38810_g1	-8.12959	8.23e-33
NYSL vs. NYCL	c144780_g1	7.90901	1.16e-29
NYSL vs. NYCL	c324803_g1	-7.77704	2.34e-29
NYSL vs. NYCL	c333816_g1	-7.51477	1.09e-26
NYSL vs. NYCL	c120028_g1	-7.45828	4.43e-26
NYSL vs. NYCL	c119784_g2	-7.43009	6.25e-26
NYSL vs. NYCL	c126956_g1	7.46144	3.01e-25
NYSL vs. NYCL	c122944_g11	9.36244	3.52e-25
NYSL vs. NYCL	c83404_g1	-7.33723	4.85e-25
NYSL vs. NYCL	c134327_g1	5.01154	1.51e-23
NYSL vs. NYCL	c119478_g1	7.21786	4.85e-23
NYSL vs. NYCL	c128679_g2	-7.00899	5.04e-22
NYSL vs. NYCL	c132132_g1	4.55134	5.57e-22
NYSL vs. NYCL	c134574_g1	8.57497	7.85e-22
NYSL vs. NYCL	c127948_g1	7.16045	9.53e-22
NYSL vs. NYCL	c130462_g9	-6.9282	3.07e-21
NYSL vs. NYCL	c133053_g1	7.00215	5.6e-21
NYSL vs. NYCL	c115650_g1	-6.89888	6.21e-21
NYSL vs. NYCL	c116036_g1	6.90689	5.31e-20
NYSL vs. NYCL	c113692_g1	-6.78311	6.47e-20
NYSL vs. NYCL	c124359_g1	6.74977	6.33e-19
NYSL vs. NYCL	c180631_g1	-6.64236	8.62e-19
NYSL vs. NYCL	c133591_g1	4.26886	1.25e-18
NYSL vs. NYCL	c117965_g1	7.15267	1.64e-18
NYSL vs. NYCL	c125174_g1	6.70673	1.64e-18
NYSL vs. NYCL	c126765_g3	5.6549	1.64e-18
NYSL vs. NYCL	c126965_g1	4.65908	1.64e-18
NYSL vs. NYCL	c127756_g6	-6.56746	2.82e-18
NYSL vs. NYCL	c42990_g1	-6.56484	3.53e-18
NYSL vs. NYCL	c111834_g1	6.63056	5.93e-18
NYSL vs. NYCL	c110841_g1	-6.50979	9.43e-18
NYSL vs. NYCL	c126187_g1	7.06518	3.25e-17
NYSL vs. NYCL	c117518_g2	6.52593	3.67e-17
NYSL vs. NYCL	c127665_g2	6.52911	4.01e-17
NYSL vs. NYCL	c183173_g1	-6.43343	4.18e-17
NYSL vs. NYCL	c130097_g1	6.51188	9.29e-17
NYSL vs. NYCL	c73294_g1	6.497	1.21e-16
NYSL vs. NYCL	c113831_g1	-6.34407	1.52e-16
NYSL vs. NYCL	c129093_g1	6.47264	1.76e-16
NYSL vs. NYCL	c131832_g3	3.761	4.73e-16
NYSL vs. NYCL	c185625_g1	-6.29444	6.34e-16
NYSL vs. NYCL	c131236_g4	-5.79757	1.04e-15
NYSL vs. NYCL	c122199_g1	6.36338	1.14e-15
NYSL vs. NYCL	c118588_g1	-6.24393	1.14e-15
NYSL vs. NYCL	c128683_g1	5.75835	1.48e-15
NYSL vs. NYCL	c131366_g1	-6.21503	2.03e-15
NYSL vs. NYCL	c121730_g1	6.31109	3.16e-15
NYSL vs. NYCL	c126623_g2	-6.17619	4.6e-15
NYSL vs. NYCL	c123134_g1	-6.14681	8.46e-15
NYSL vs. NYCL	c118631_g1	6.20226	1.48e-14
NYSL vs. NYCL	c122593_g1	-6.10292	1.67e-14
NYSL vs. NYCL	c119396_g1	6.19501	1.7e-14
NYSL vs. NYCL	c125922_g5	6.22052	1.98e-14
NYSL vs. NYCL	c126663_g1	3.57271	4.09e-14
NYSL vs. NYCL	c84824_g1	-6.05095	4.09e-14
NYSL vs. NYCL	c128575_g1	3.43997	4.09e-14
NYSL vs. NYCL	c112832_g1	6.11834	5.6e-14
NYSL vs. NYCL	c97782_g1	6.09259	6.53e-14
NYSL vs. NYCL	c121913_g2	-6.01665	7.57e-14
NYSL vs. NYCL	c90914_g1	-5.98709	8.03e-14
NYSL vs. NYCL	c133905_g2	6.14931	9.57e-14
NYSL vs. NYCL	c111078_g1	-5.98039	1.08e-13
NYSL vs. NYCL	c125288_g1	-5.98925	1.12e-13
NYSL vs. NYCL	c123455_g1	-5.96785	1.37e-13
NYSL vs. NYCL	c117518_g1	6.05698	1.48e-13
NYSL vs. NYCL	c129110_g1	-5.95094	1.62e-13
NYSL vs. NYCL	c125903_g2	-6.12615	2.12e-13
NYSL vs. NYCL	c122478_g2	5.99439	3.61e-13
NYSL vs. NYCL	c131869_g1	-3.52964	6.03e-13
NYSL vs. NYCL	c127758_g1	3.59018	6.35e-13
NYSL vs. NYCL	c98151_g1	-5.86033	6.82e-13
NYSL vs. NYCL	c99795_g2	5.95606	7.97e-13
NYSL vs. NYCL	c121185_g1	5.95704	9.33e-13
NYSL vs. NYCL	c108544_g1	-5.8297	1.29e-12
NYSL vs. NYCL	c119292_g1	5.91127	1.69e-12
NYSL vs. NYCL	c108640_g2	-5.79357	2.32e-12
NYSL vs. NYCL	c127425_g3	6.79138	2.58e-12
NYSL vs. NYCL	c103304_g1	-5.75427	4.74e-12
NYSL vs. NYCL	c114157_g1	6.26761	5.14e-12
NYSL vs. NYCL	c120916_g1	-5.75429	5.72e-12
NYSL vs. NYCL	c123491_g2	-5.70743	1e-11
NYSL vs. NYCL	c95903_g1	-5.70372	1.01e-11
NYSL vs. NYCL	c59686_g1	6.09817	1.09e-11
NYSL vs. NYCL	c120332_g1	-5.68032	1.25e-11
NYSL vs. NYCL	c118079_g1	-5.69673	1.26e-11
NYSL vs. NYCL	c119896_g1	7.02869	1.31e-11
NYSL vs. NYCL	c133857_g1	5.78404	1.41e-11
NYSL vs. NYCL	c149576_g1	5.75842	1.42e-11
NYSL vs. NYCL	c134208_g2	6.12809	1.42e-11
NYSL vs. NYCL	c118960_g1	-6.02898	1.64e-11
NYSL vs. NYCL	c127593_g1	5.72798	1.98e-11
NYSL vs. NYCL	c111186_g1	4.19021	4.07e-11
NYSL vs. NYCL	c121242_g2	5.68236	4.59e-11
NYSL vs. NYCL	c133505_g2	-3.52891	6.44e-11
NYSL vs. NYCL	c52679_g1	-5.55163	7.36e-11
NYSL vs. NYCL	c2625_g1	-5.99223	7.78e-11
NYSL vs. NYCL	c245869_g1	5.67827	8.2e-11
NYSL vs. NYCL	c113924_g2	5.65483	9.7e-11
NYSL vs. NYCL	c221189_g1	-5.73764	1.5e-10
NYSL vs. NYCL	c118832_g1	5.59643	1.68e-10
NYSL vs. NYCL	c119466_g1	-5.51187	1.68e-10
NYSL vs. NYCL	c136778_g4	-3.15461	1.72e-10
NYSL vs. NYCL	c122478_g1	5.59082	1.84e-10
NYSL vs. NYCL	c118580_g2	5.60008	2.07e-10
NYSL vs. NYCL	c106410_g1	-5.48256	2.33e-10
NYSL vs. NYCL	c129514_g7	-5.02556	2.33e-10
NYSL vs. NYCL	c257765_g1	5.58023	2.87e-10
NYSL vs. NYCL	c132910_g1	2.93442	2.93e-10
NYSL vs. NYCL	c118734_g1	5.54771	3.36e-10
NYSL vs. NYCL	c134265_g2	-5.44847	3.38e-10
NYSL vs. NYCL	c123479_g1	5.55659	4.05e-10
NYSL vs. NYCL	c115520_g1	5.53636	4.66e-10
NYSL vs. NYCL	c109544_g1	5.52023	4.87e-10
NYSL vs. NYCL	c122494_g1	-5.94969	4.99e-10
NYSL vs. NYCL	c119149_g1	-5.41805	5.35e-10
NYSL vs. NYCL	c85762_g1	-5.40849	5.57e-10
NYSL vs. NYCL	c116303_g1	5.00343	5.77e-10
NYSL vs. NYCL	c122056_g1	-5.4158	5.92e-10
NYSL vs. NYCL	c122561_g1	5.51464	5.93e-10
NYSL vs. NYCL	c101822_g1	-5.42919	6.11e-10
NYSL vs. NYCL	c245565_g1	-5.39418	6.47e-10
NYSL vs. NYCL	c132290_g1	-5.41365	6.51e-10
NYSL vs. NYCL	c79063_g1	-3.51544	6.87e-10
NYSL vs. NYCL	c208678_g1	5.47694	7.04e-10
NYSL vs. NYCL	c120906_g2	-5.40943	7.31e-10
NYSL vs. NYCL	c84926_g1	5.46981	7.31e-10
NYSL vs. NYCL	c117713_g1	-5.38666	9.09e-10
NYSL vs. NYCL	c136656_g2	-4.04551	1.13e-09
NYSL vs. NYCL	c118024_g1	-5.358	1.16e-09
NYSL vs. NYCL	c112634_g1	-4.11101	1.25e-09
NYSL vs. NYCL	c136860_g1	3.44427	1.46e-09
NYSL vs. NYCL	c95375_g1	-5.35566	1.46e-09
NYSL vs. NYCL	c105449_g2	-3.6594	1.49e-09
NYSL vs. NYCL	c128882_g1	3.37551	1.89e-09
NYSL vs. NYCL	c91399_g1	5.41745	1.98e-09
NYSL vs. NYCL	c102778_g1	5.42511	2.15e-09
NYSL vs. NYCL	c128404_g1	2.8046	2.15e-09
NYSL vs. NYCL	c122714_g1	-5.29733	2.37e-09
NYSL vs. NYCL	c119241_g1	5.40102	2.49e-09
NYSL vs. NYCL	c114906_g1	-5.30415	2.87e-09
NYSL vs. NYCL	c122162_g1	3.81159	3.19e-09
NYSL vs. NYCL	c304140_g1	5.36347	3.19e-09
NYSL vs. NYCL	c121731_g1	-5.27298	4.14e-09
NYSL vs. NYCL	c223518_g1	5.52132	4.14e-09
NYSL vs. NYCL	c99959_g1	-4.00906	4.59e-09
NYSL vs. NYCL	c85138_g1	-5.25255	5.1e-09
NYSL vs. NYCL	c113941_g1	5.36164	5.15e-09
NYSL vs. NYCL	c123693_g1	6.6178	5.89e-09
NYSL vs. NYCL	c116715_g1	5.32174	6.2e-09
NYSL vs. NYCL	c119146_g1	4.74552	6.2e-09
NYSL vs. NYCL	c130864_g2	-5.22551	6.36e-09
NYSL vs. NYCL	c75771_g1	-5.24589	6.45e-09
NYSL vs. NYCL	c121065_g1	-5.23625	6.72e-09
NYSL vs. NYCL	c117938_g1	5.33038	7.6e-09
NYSL vs. NYCL	c116376_g3	5.32055	8.08e-09
NYSL vs. NYCL	c183312_g1	5.27586	8.21e-09
NYSL vs. NYCL	c115067_g1	-5.21389	8.27e-09
NYSL vs. NYCL	c121346_g1	5.29871	9.2e-09
NYSL vs. NYCL	c119691_g1	4.87516	9.97e-09
NYSL vs. NYCL	c118901_g2	-5.18478	1.19e-08
NYSL vs. NYCL	c122106_g1	5.2417	1.34e-08
NYSL vs. NYCL	c105568_g1	5.26996	1.36e-08
NYSL vs. NYCL	c118865_g1	-5.1733	1.4e-08
NYSL vs. NYCL	c114589_g1	-5.1567	1.71e-08
NYSL vs. NYCL	c116003_g2	5.25397	1.72e-08
NYSL vs. NYCL	c128046_g3	-5.1441	1.79e-08
NYSL vs. NYCL	c123818_g1	5.805	1.87e-08
NYSL vs. NYCL	c125495_g2	-5.13003	1.9e-08
NYSL vs. NYCL	c123359_g1	3.80093	1.96e-08
NYSL vs. NYCL	c96487_g1	-5.11985	1.97e-08
NYSL vs. NYCL	c121375_g1	-5.13453	2.06e-08
NYSL vs. NYCL	c122780_g1	5.23252	2.06e-08
NYSL vs. NYCL	c117755_g1	5.23586	2.15e-08
NYSL vs. NYCL	c3445_g1	-5.14857	2.15e-08
NYSL vs. NYCL	c120690_g1	-5.11708	2.2e-08
NYSL vs. NYCL	c120447_g1	-5.12427	2.38e-08
NYSL vs. NYCL	c59313_g1	-5.11961	2.43e-08
NYSL vs. NYCL	c122965_g2	5.20296	2.43e-08
NYSL vs. NYCL	c121236_g1	-5.11392	2.47e-08
NYSL vs. NYCL	c100216_g1	-5.11241	2.47e-08
NYSL vs. NYCL	c121167_g1	5.70066	2.6e-08
NYSL vs. NYCL	c115422_g2	5.20955	2.62e-08
NYSL vs. NYCL	c125768_g1	6.71129	2.62e-08
NYSL vs. NYCL	c119937_g1	-5.08954	2.7e-08
NYSL vs. NYCL	c108640_g1	-5.10937	2.76e-08
NYSL vs. NYCL	c119073_g1	5.2	2.96e-08
NYSL vs. NYCL	c124628_g5	3.20169	3.03e-08
NYSL vs. NYCL	c117296_g1	5.17737	3.15e-08
NYSL vs. NYCL	c135551_g5	5.18929	3.15e-08
NYSL vs. NYCL	c121080_g1	-5.08699	3.39e-08
NYSL vs. NYCL	c101647_g1	-5.06397	3.77e-08
NYSL vs. NYCL	c128291_g3	-4.51745	3.82e-08
NYSL vs. NYCL	c128193_g1	2.68319	3.92e-08
NYSL vs. NYCL	c131703_g3	-5.06804	4.67e-08
NYSL vs. NYCL	c126685_g1	5.27105	4.73e-08
NYSL vs. NYCL	c118131_g2	-5.06071	4.78e-08
NYSL vs. NYCL	c120966_g1	5.13851	5.25e-08
NYSL vs. NYCL	c116376_g1	5.14415	5.43e-08
NYSL vs. NYCL	c78442_g1	-5.05559	5.48e-08
NYSL vs. NYCL	c126993_g3	-5.05044	5.58e-08
NYSL vs. NYCL	c1413_g1	5.13328	5.74e-08
NYSL vs. NYCL	c110046_g1	5.49994	6.07e-08
NYSL vs. NYCL	c124651_g1	5.2864	6.07e-08
NYSL vs. NYCL	c127756_g5	-3.59582	6.07e-08
NYSL vs. NYCL	c114277_g1	-5.02468	6.15e-08
NYSL vs. NYCL	c131703_g1	2.45367	6.76e-08
NYSL vs. NYCL	c106246_g1	-5.00008	6.8e-08
NYSL vs. NYCL	c124008_g3	5.10142	6.8e-08
NYSL vs. NYCL	c129403_g2	-5.02698	6.8e-08
NYSL vs. NYCL	c123272_g1	5.15984	7.27e-08
NYSL vs. NYCL	c117776_g1	5.10051	7.3e-08
NYSL vs. NYCL	c125673_g1	6.23699	7.53e-08
NYSL vs. NYCL	c119845_g1	3.37105	7.73e-08
NYSL vs. NYCL	c133551_g1	-5.02091	7.73e-08
NYSL vs. NYCL	c118843_g1	2.58279	7.84e-08
NYSL vs. NYCL	c118080_g2	5.10764	7.89e-08
NYSL vs. NYCL	c128935_g4	-5.01348	7.89e-08
NYSL vs. NYCL	c107867_g1	5.47024	8.36e-08
NYSL vs. NYCL	c125327_g1	2.78801	8.65e-08
NYSL vs. NYCL	c267683_g1	-3.91474	8.85e-08
NYSL vs. NYCL	c123329_g1	-4.99943	9.39e-08
NYSL vs. NYCL	c121162_g1	-2.3581	9.76e-08
NYSL vs. NYCL	c109212_g1	-4.98884	9.78e-08
NYSL vs. NYCL	c125764_g2	-4.98345	9.98e-08
NYSL vs. NYCL	c126414_g1	-4.97846	1.02e-07
NYSL vs. NYCL	c84691_g1	5.85514	1.03e-07
NYSL vs. NYCL	c127283_g3	-4.99162	1.08e-07
NYSL vs. NYCL	c135999_g1	2.43725	1.12e-07
NYSL vs. NYCL	c75441_g1	-4.98112	1.27e-07
NYSL vs. NYCL	c129653_g7	-4.97207	1.5e-07
NYSL vs. NYCL	c100243_g1	4.30196	1.52e-07
NYSL vs. NYCL	c122234_g1	5.56396	1.58e-07
NYSL vs. NYCL	c74812_g1	-4.95281	1.62e-07
NYSL vs. NYCL	c115151_g2	-4.93916	1.72e-07
NYSL vs. NYCL	c102077_g1	-4.92812	1.8e-07
NYSL vs. NYCL	c4985_g1	-4.92538	1.81e-07
NYSL vs. NYCL	c126720_g1	-4.94731	2.12e-07
NYSL vs. NYCL	c72526_g1	-4.06274	2.12e-07
NYSL vs. NYCL	c135282_g3	-4.91656	2.12e-07
NYSL vs. NYCL	c125899_g2	-4.91365	2.12e-07
NYSL vs. NYCL	c133830_g3	4.32952	2.12e-07
NYSL vs. NYCL	c135509_g6	2.74713	2.12e-07
NYSL vs. NYCL	c95919_g1	-4.91104	2.14e-07
NYSL vs. NYCL	c115659_g1	5.03835	2.19e-07
NYSL vs. NYCL	c118826_g1	-4.92985	2.22e-07
NYSL vs. NYCL	c120078_g2	-4.36955	2.28e-07
NYSL vs. NYCL	c94146_g1	-4.91613	2.34e-07
NYSL vs. NYCL	c122420_g1	-4.90769	2.42e-07
NYSL vs. NYCL	c143390_g1	4.97536	2.51e-07
NYSL vs. NYCL	c125648_g1	3.29798	2.57e-07
NYSL vs. NYCL	c136486_g1	-2.73654	2.69e-07
NYSL vs. NYCL	c95257_g1	-4.9017	2.78e-07
NYSL vs. NYCL	c104139_g1	9.36146	2.9e-07
NYSL vs. NYCL	c126781_g1	6.26217	2.9e-07
NYSL vs. NYCL	c12974_g1	-4.8871	2.94e-07
NYSL vs. NYCL	c124963_g1	-4.88398	2.97e-07
NYSL vs. NYCL	c136098_g2	-4.90682	3.04e-07
NYSL vs. NYCL	c128399_g1	-4.8755	3.06e-07
NYSL vs. NYCL	c118816_g2	-4.89832	3.14e-07
NYSL vs. NYCL	c123106_g6	5.00644	3.18e-07
NYSL vs. NYCL	c118173_g1	4.98774	3.27e-07
NYSL vs. NYCL	c120746_g1	-4.88445	3.3e-07
NYSL vs. NYCL	c122142_g3	-4.86066	4.16e-07
NYSL vs. NYCL	c126863_g4	-4.85189	4.31e-07
NYSL vs. NYCL	c57002_g1	-4.88105	4.31e-07
NYSL vs. NYCL	c99512_g2	-4.84612	5e-07
NYSL vs. NYCL	c125356_g2	4.98697	5.21e-07
NYSL vs. NYCL	c123582_g1	3.20363	5.47e-07
NYSL vs. NYCL	c105389_g1	-4.81546	5.66e-07
NYSL vs. NYCL	c130157_g10	-4.83972	5.78e-07
NYSL vs. NYCL	c114956_g1	4.95248	5.83e-07
NYSL vs. NYCL	c115120_g1	-4.83311	5.9e-07
NYSL vs. NYCL	c136486_g2	-4.82987	5.97e-07
NYSL vs. NYCL	c127755_g1	-4.7968	6.03e-07
NYSL vs. NYCL	c115652_g1	4.46296	6.08e-07
NYSL vs. NYCL	c135494_g1	3.26898	6.91e-07
NYSL vs. NYCL	c117472_g1	-3.21245	7.44e-07
NYSL vs. NYCL	c129509_g1	-2.83862	7.52e-07
NYSL vs. NYCL	c114791_g1	-4.79951	7.58e-07
NYSL vs. NYCL	c135216_g1	3.26046	7.58e-07
NYSL vs. NYCL	c107333_g1	4.8861	7.64e-07
NYSL vs. NYCL	c128933_g2	2.59752	7.64e-07
NYSL vs. NYCL	c75929_g1	4.89307	7.91e-07
NYSL vs. NYCL	c108844_g1	-2.93817	8.33e-07
NYSL vs. NYCL	c114699_g1	-4.80001	8.48e-07
NYSL vs. NYCL	c127002_g1	-2.45612	8.74e-07
NYSL vs. NYCL	c123919_g1	-4.78784	8.88e-07
NYSL vs. NYCL	c114457_g1	4.90529	9.25e-07
NYSL vs. NYCL	c123940_g4	-4.83464	9.72e-07
NYSL vs. NYCL	c125495_g1	-4.78737	1.01e-06
NYSL vs. NYCL	c125218_g1	-4.78084	1.03e-06
NYSL vs. NYCL	c125288_g2	-4.77173	1.07e-06
NYSL vs. NYCL	c60988_g1	-4.76819	1.08e-06
NYSL vs. NYCL	c213293_g1	4.87396	1.11e-06
NYSL vs. NYCL	c119382_g1	-4.75833	1.12e-06
NYSL vs. NYCL	c123132_g1	4.86273	1.15e-06
NYSL vs. NYCL	c122831_g5	-4.7427	1.19e-06
NYSL vs. NYCL	c120699_g1	-4.77126	1.2e-06
NYSL vs. NYCL	c123231_g1	-5.4688	1.2e-06
NYSL vs. NYCL	c60923_g1	4.82143	1.23e-06
NYSL vs. NYCL	c125663_g1	-3.97147	1.24e-06
NYSL vs. NYCL	c85475_g1	4.81855	1.24e-06
NYSL vs. NYCL	c113160_g2	-4.75884	1.24e-06
NYSL vs. NYCL	c134208_g1	5.64125	1.24e-06
NYSL vs. NYCL	c86267_g1	4.81738	1.34e-06
NYSL vs. NYCL	c127315_g2	-4.73632	1.35e-06
NYSL vs. NYCL	c133195_g1	-2.31245	1.35e-06
NYSL vs. NYCL	c324239_g1	-4.72726	1.4e-06
NYSL vs. NYCL	c135425_g5	-4.75545	1.42e-06
NYSL vs. NYCL	c121147_g1	-2.6606	1.43e-06
NYSL vs. NYCL	c86871_g1	-4.71344	1.47e-06
NYSL vs. NYCL	c131189_g1	3.48817	1.48e-06
NYSL vs. NYCL	c125648_g2	3.13368	1.54e-06
NYSL vs. NYCL	c132634_g5	-4.72957	1.55e-06
NYSL vs. NYCL	c120706_g1	3.31964	1.69e-06
NYSL vs. NYCL	c127370_g2	-4.70641	1.7e-06
NYSL vs. NYCL	c118558_g1	-4.70626	1.94e-06
NYSL vs. NYCL	c106468_g1	-4.70358	1.96e-06
NYSL vs. NYCL	c278103_g1	4.79014	2.06e-06
NYSL vs. NYCL	c117633_g1	-4.7061	2.2e-06
NYSL vs. NYCL	c130628_g4	-4.68308	2.42e-06
NYSL vs. NYCL	c121598_g3	4.80089	2.47e-06
NYSL vs. NYCL	c129004_g1	3.30918	2.47e-06
NYSL vs. NYCL	c135039_g2	4.75591	2.47e-06
NYSL vs. NYCL	c112859_g1	-4.69566	2.6e-06
NYSL vs. NYCL	c106358_g1	5.19573	2.76e-06
NYSL vs. NYCL	c120378_g1	4.74633	3.29e-06
NYSL vs. NYCL	c120335_g1	5.0623	3.49e-06
NYSL vs. NYCL	c108535_g1	4.72872	3.6e-06
NYSL vs. NYCL	c133610_g4	-3.54285	3.69e-06
NYSL vs. NYCL	c116871_g1	4.7514	4.06e-06
NYSL vs. NYCL	c118481_g1	4.79214	4.13e-06
NYSL vs. NYCL	c290784_g1	4.68768	4.13e-06
NYSL vs. NYCL	c119744_g1	-4.62835	4.37e-06
NYSL vs. NYCL	c102856_g1	4.7005	4.47e-06
NYSL vs. NYCL	c136350_g1	3.02183	4.47e-06
NYSL vs. NYCL	c172660_g1	-4.43906	4.47e-06
NYSL vs. NYCL	c82825_g1	-2.49638	4.47e-06
NYSL vs. NYCL	c112877_g1	4.70532	4.69e-06
NYSL vs. NYCL	c119489_g1	-4.60672	4.69e-06
NYSL vs. NYCL	c120806_g1	-4.60275	4.75e-06
NYSL vs. NYCL	c116016_g1	-4.63155	4.84e-06
NYSL vs. NYCL	c122949_g1	4.72685	4.88e-06
NYSL vs. NYCL	c125125_g1	6.71499	4.91e-06
NYSL vs. NYCL	c124778_g1	-4.58954	4.96e-06
NYSL vs. NYCL	c128612_g1	4.6949	5.28e-06
NYSL vs. NYCL	c73417_g1	-4.6035	5.34e-06
NYSL vs. NYCL	c114127_g1	-4.59282	5.55e-06
NYSL vs. NYCL	c108071_g1	-4.58244	5.78e-06
NYSL vs. NYCL	c129865_g1	2.08142	6.28e-06
NYSL vs. NYCL	c118606_g1	-4.5921	6.34e-06
NYSL vs. NYCL	c324085_g1	4.68032	6.64e-06
NYSL vs. NYCL	c118439_g1	4.64561	6.77e-06
NYSL vs. NYCL	c129653_g3	-4.75772	6.96e-06
NYSL vs. NYCL	c134238_g3	2.3292	7.07e-06
NYSL vs. NYCL	c125288_g3	-4.5566	7.2e-06
NYSL vs. NYCL	c128972_g1	-4.54931	7.39e-06
NYSL vs. NYCL	c152147_g1	4.6349	7.67e-06
NYSL vs. NYCL	c136206_g1	-4.55996	8.08e-06
NYSL vs. NYCL	c119197_g2	4.68012	8.34e-06
NYSL vs. NYCL	c129276_g6	-2.02794	8.35e-06
NYSL vs. NYCL	c123299_g1	4.45698	8.64e-06
NYSL vs. NYCL	c124945_g1	-4.57034	8.82e-06
NYSL vs. NYCL	c126896_g1	-4.53446	8.82e-06
NYSL vs. NYCL	c119285_g1	-4.54897	9.53e-06
NYSL vs. NYCL	c116668_g1	2.45878	9.54e-06
NYSL vs. NYCL	c118823_g1	-4.54184	9.75e-06
NYSL vs. NYCL	c115752_g1	4.63283	1.05e-05
NYSL vs. NYCL	c31236_g1	4.73474	1.08e-05
NYSL vs. NYCL	c125807_g1	3.6371	1.09e-05
NYSL vs. NYCL	c122049_g1	-4.50794	1.1e-05
NYSL vs. NYCL	c172878_g1	-4.15019	1.1e-05
NYSL vs. NYCL	c145719_g1	4.60523	1.1e-05
NYSL vs. NYCL	c129499_g1	2.09389	1.16e-05
NYSL vs. NYCL	c115893_g1	4.60395	1.2e-05
NYSL vs. NYCL	c135999_g4	2.38726	1.21e-05
NYSL vs. NYCL	c104431_g1	4.60909	1.27e-05
NYSL vs. NYCL	c111037_g1	5.14349	1.3e-05
NYSL vs. NYCL	c118740_g1	4.5994	1.33e-05
NYSL vs. NYCL	c108634_g1	-4.52596	1.33e-05
NYSL vs. NYCL	c117956_g1	-3.18365	1.33e-05
NYSL vs. NYCL	c127201_g1	-2.74481	1.35e-05
NYSL vs. NYCL	c133591_g2	2.05705	1.45e-05
NYSL vs. NYCL	c129684_g4	-4.49188	1.5e-05
NYSL vs. NYCL	c132940_g1	2.08864	1.51e-05
NYSL vs. NYCL	c19010_g1	-4.48426	1.53e-05
NYSL vs. NYCL	c57989_g1	-4.61305	1.53e-05
NYSL vs. NYCL	c117846_g1	-4.477	1.57e-05
NYSL vs. NYCL	c127303_g1	-2.13504	1.63e-05
NYSL vs. NYCL	c122906_g1	-4.46177	1.65e-05
NYSL vs. NYCL	c125010_g2	5.94284	1.66e-05
NYSL vs. NYCL	c115556_g1	-4.4919	1.69e-05
NYSL vs. NYCL	c124822_g1	-4.47682	1.78e-05
NYSL vs. NYCL	c126010_g1	-4.27957	1.78e-05
NYSL vs. NYCL	c131504_g3	-2.16922	1.89e-05
NYSL vs. NYCL	c102822_g1	-4.45699	1.91e-05
NYSL vs. NYCL	c208229_g1	-4.95664	1.91e-05
NYSL vs. NYCL	c131847_g3	-4.44898	1.96e-05
NYSL vs. NYCL	c121226_g1	-2.15747	2.02e-05
NYSL vs. NYCL	c316035_g1	4.53727	2.05e-05
NYSL vs. NYCL	c115620_g1	-4.45721	2.17e-05
NYSL vs. NYCL	c124532_g3	-4.4528	2.2e-05
NYSL vs. NYCL	c135140_g3	1.99958	2.26e-05
NYSL vs. NYCL	c29675_g2	6.3133	2.47e-05
NYSL vs. NYCL	c121699_g2	3.90189	2.55e-05
NYSL vs. NYCL	c137005_g1	4.67129	2.56e-05
NYSL vs. NYCL	c131844_g1	4.12189	2.66e-05
NYSL vs. NYCL	c95885_g1	4.49442	2.72e-05
NYSL vs. NYCL	c107167_g1	3.84995	2.78e-05
NYSL vs. NYCL	c120001_g1	-4.42146	2.79e-05
NYSL vs. NYCL	c127004_g1	-4.41695	2.83e-05
NYSL vs. NYCL	c135443_g2	-2.51497	2.89e-05
NYSL vs. NYCL	c118071_g2	-4.40499	2.93e-05
NYSL vs. NYCL	c132813_g2	-4.40499	2.93e-05
NYSL vs. NYCL	c83545_g1	-4.40499	2.93e-05
NYSL vs. NYCL	c117353_g2	4.47325	2.97e-05
NYSL vs. NYCL	c115846_g1	4.48598	3.02e-05
NYSL vs. NYCL	c103958_g1	-4.43268	3.02e-05
NYSL vs. NYCL	c128405_g2	2.15408	3.02e-05
NYSL vs. NYCL	c140296_g1	-4.4282	3.06e-05
NYSL vs. NYCL	c212029_g1	4.62477	3.06e-05
NYSL vs. NYCL	c118548_g3	-4.38478	3.11e-05
NYSL vs. NYCL	c106127_g1	-4.42086	3.12e-05
NYSL vs. NYCL	c125333_g2	3.94995	3.12e-05
NYSL vs. NYCL	c116884_g3	-3.24847	3.15e-05
NYSL vs. NYCL	c128984_g1	2.45881	3.15e-05
NYSL vs. NYCL	c96353_g1	-2.31507	3.27e-05
NYSL vs. NYCL	c116308_g1	-4.40108	3.33e-05
NYSL vs. NYCL	c135804_g2	-2.0384	3.41e-05
NYSL vs. NYCL	c109882_g1	-4.38481	3.52e-05
NYSL vs. NYCL	c126550_g1	5.06798	3.52e-05
NYSL vs. NYCL	c123262_g1	-3.9146	3.62e-05
NYSL vs. NYCL	c117829_g2	-4.36409	3.77e-05
NYSL vs. NYCL	c103545_g1	4.46536	3.81e-05
NYSL vs. NYCL	c115012_g3	-4.39214	3.9e-05
NYSL vs. NYCL	c127570_g1	2.11056	4.07e-05
NYSL vs. NYCL	c124187_g1	-4.37598	4.12e-05
NYSL vs. NYCL	c128025_g1	3.57388	4.15e-05
NYSL vs. NYCL	c111304_g1	-4.37218	4.15e-05
NYSL vs. NYCL	c120129_g1	-4.37218	4.15e-05
NYSL vs. NYCL	c117034_g3	-4.80422	4.29e-05
NYSL vs. NYCL	c43720_g1	-4.35963	4.33e-05
NYSL vs. NYCL	c245759_g1	-4.38819	4.49e-05
NYSL vs. NYCL	c123448_g1	-4.34653	4.52e-05
NYSL vs. NYCL	c121690_g1	-4.33833	4.65e-05
NYSL vs. NYCL	c121063_g1	-4.37557	4.67e-05
NYSL vs. NYCL	c175796_g1	4.45161	4.71e-05
NYSL vs. NYCL	c114380_g1	4.44833	4.77e-05
NYSL vs. NYCL	c59771_g1	-4.36348	4.84e-05
NYSL vs. NYCL	c115743_g1	-4.35494	4.98e-05
NYSL vs. NYCL	c120715_g1	-4.3545	4.98e-05
NYSL vs. NYCL	c124915_g2	-4.35152	5.03e-05
NYSL vs. NYCL	c129291_g3	2.08628	5.04e-05
NYSL vs. NYCL	c173169_g1	4.41693	5.04e-05
NYSL vs. NYCL	c114966_g1	-4.34612	5.09e-05
NYSL vs. NYCL	c113086_g1	-1.92165	5.14e-05
NYSL vs. NYCL	c127756_g2	-4.34202	5.14e-05
NYSL vs. NYCL	c128455_g1	2.3985	5.14e-05
NYSL vs. NYCL	c119021_g1	-4.32573	5.44e-05
NYSL vs. NYCL	c77562_g1	-4.32068	5.53e-05
NYSL vs. NYCL	c108604_g1	-4.31718	5.58e-05
NYSL vs. NYCL	c119433_g1	-4.3543	5.62e-05
NYSL vs. NYCL	c132617_g3	-2.50348	5.8e-05
NYSL vs. NYCL	c108800_g1	-4.33815	5.93e-05
NYSL vs. NYCL	c104918_g1	-4.32967	6.09e-05
NYSL vs. NYCL	c136351_g1	-2.18975	6.09e-05
NYSL vs. NYCL	c84713_g1	-4.32464	6.18e-05
NYSL vs. NYCL	c99413_g1	5.17875	6.18e-05
NYSL vs. NYCL	c34537_g1	-3.51342	6.37e-05
NYSL vs. NYCL	c124581_g1	-4.30747	6.53e-05
NYSL vs. NYCL	c1513_g1	-4.30769	6.53e-05
NYSL vs. NYCL	c135039_g3	4.38783	6.61e-05
NYSL vs. NYCL	c135185_g3	1.89344	6.66e-05
NYSL vs. NYCL	c103877_g1	-4.29994	6.66e-05
NYSL vs. NYCL	c126674_g1	2.11655	6.74e-05
NYSL vs. NYCL	c107363_g2	-4.29548	6.74e-05
NYSL vs. NYCL	c116741_g1	4.64701	6.79e-05
NYSL vs. NYCL	c120358_g2	-4.31192	7.31e-05
NYSL vs. NYCL	c118435_g1	4.41668	7.41e-05
NYSL vs. NYCL	c112945_g1	-4.30306	7.51e-05
NYSL vs. NYCL	c122356_g2	-4.29482	7.72e-05
NYSL vs. NYCL	c128845_g2	-4.29414	7.72e-05
NYSL vs. NYCL	c136293_g2	-2.26225	7.73e-05
NYSL vs. NYCL	c131945_g2	2.26015	7.95e-05
NYSL vs. NYCL	c113373_g1	4.37323	8.19e-05
NYSL vs. NYCL	c118397_g1	4.37332	8.19e-05
NYSL vs. NYCL	c112759_g1	-4.27253	8.25e-05
NYSL vs. NYCL	c116212_g1	-4.27207	8.25e-05
NYSL vs. NYCL	c122523_g1	5.61864	8.83e-05
NYSL vs. NYCL	c117859_g1	-4.28519	9.03e-05
NYSL vs. NYCL	c122396_g5	2.4825	9.03e-05
NYSL vs. NYCL	c122772_g1	4.35047	9.03e-05
NYSL vs. NYCL	c103185_g1	-4.28069	9.11e-05
NYSL vs. NYCL	c122772_g2	4.38537	9.11e-05
NYSL vs. NYCL	c90168_g1	5.5694	9.11e-05
NYSL vs. NYCL	c127415_g1	3.84327	9.61e-05
NYSL vs. NYCL	c122384_g1	-4.26345	9.64e-05
NYSL vs. NYCL	c126652_g1	-4.26299	9.64e-05
NYSL vs. NYCL	c115055_g1	-4.25382	9.93e-05
NYSL vs. NYCL	c114596_g1	-4.28476	0.00010279
NYSL vs. NYCL	c132490_g3	2.00385	0.00010279
NYSL vs. NYCL	c111779_g1	-4.2402	0.0001036
NYSL vs. NYCL	c97005_g1	4.37253	0.00010387
NYSL vs. NYCL	c120053_g2	-4.27596	0.00010533
NYSL vs. NYCL	c117353_g1	4.31156	0.0001054
NYSL vs. NYCL	c136769_g4	-4.27189	0.00010641
NYSL vs. NYCL	c129403_g1	-4.24624	0.00010713
NYSL vs. NYCL	c135443_g1	-2.56674	0.00010713
NYSL vs. NYCL	c128252_g3	-1.81919	0.00010823
NYSL vs. NYCL	c120078_g1	-4.25867	0.00011052
NYSL vs. NYCL	c136206_g5	-4.25797	0.00011057
NYSL vs. NYCL	c119576_g1	-4.24947	0.00011343
NYSL vs. NYCL	c119751_g1	-4.24947	0.00011343
NYSL vs. NYCL	c94944_g1	10.5091	0.00011442
NYSL vs. NYCL	c124653_g1	4.34568	0.00011469
NYSL vs. NYCL	c114478_g1	2.903	0.00011633
NYSL vs. NYCL	c126445_g2	4.35967	0.00011749
NYSL vs. NYCL	c116537_g1	-4.23605	0.0001177
NYSL vs. NYCL	c120173_g1	4.33422	0.00011992
NYSL vs. NYCL	c123381_g1	-4.22201	0.00012298
NYSL vs. NYCL	c133052_g1	4.34786	0.00012298
NYSL vs. NYCL	c131980_g1	-1.94842	0.00012413
NYSL vs. NYCL	c15343_g1	4.66513	0.00012453
NYSL vs. NYCL	c112172_g1	4.30431	0.00012476
NYSL vs. NYCL	c128091_g1	2.14681	0.00012696
NYSL vs. NYCL	c130142_g2	-2.17708	0.00013315
NYSL vs. NYCL	c122018_g2	-3.58717	0.00013723
NYSL vs. NYCL	c115069_g1	-4.22673	0.00013782
NYSL vs. NYCL	c117691_g1	-4.22649	0.00013782
NYSL vs. NYCL	c112640_g1	-4.22228	0.0001393
NYSL vs. NYCL	c278544_g1	4.40749	0.0001393
NYSL vs. NYCL	c110358_g1	4.52422	0.00014174
NYSL vs. NYCL	c127755_g2	-4.21285	0.00014327
NYSL vs. NYCL	c128331_g1	-4.21188	0.00014327
NYSL vs. NYCL	c131500_g1	-4.21212	0.00014327
NYSL vs. NYCL	c139070_g1	-4.20835	0.00014475
NYSL vs. NYCL	c134790_g1	2.23306	0.00014494
NYSL vs. NYCL	c135436_g4	-4.20432	0.00014622
NYSL vs. NYCL	c121242_g1	4.25979	0.00014902
NYSL vs. NYCL	c132207_g2	3.68296	0.00015115
NYSL vs. NYCL	c101704_g1	-4.04069	0.00015308
NYSL vs. NYCL	c123517_g1	10.7975	0.00015322
NYSL vs. NYCL	c121269_g1	-1.97723	0.00015464
NYSL vs. NYCL	c143142_g1	-4.17062	0.00016233
NYSL vs. NYCL	c114673_g1	-4.21287	0.00016236
NYSL vs. NYCL	c117287_g1	-4.21215	0.00016247
NYSL vs. NYCL	c101065_g2	4.27292	0.00016435
NYSL vs. NYCL	c108243_g1	-4.17913	0.00018062
NYSL vs. NYCL	c115107_g2	4.27101	0.00018062
NYSL vs. NYCL	c100843_g1	-4.17477	0.00018264
NYSL vs. NYCL	c117829_g1	-4.17477	0.00018264
NYSL vs. NYCL	c114149_g1	-4.1704	0.00018485
NYSL vs. NYCL	c125787_g1	-4.17015	0.00018485
NYSL vs. NYCL	c125675_g3	-4.16527	0.00018759
NYSL vs. NYCL	c132657_g4	1.95584	0.00018871
NYSL vs. NYCL	c105552_g1	-4.16013	0.00019021
NYSL vs. NYCL	c138056_g1	4.2734	0.00019264
NYSL vs. NYCL	c124339_g4	1.96818	0.00019512
NYSL vs. NYCL	c132490_g1	1.90771	0.00020399
NYSL vs. NYCL	c111334_g1	4.27977	0.00020427
NYSL vs. NYCL	c140003_g1	4.22564	0.00021635
NYSL vs. NYCL	c114085_g1	-4.1599	0.00021796
NYSL vs. NYCL	c110672_g1	4.38459	0.00022466
NYSL vs. NYCL	c126302_g2	-4.14561	0.0002274
NYSL vs. NYCL	c98280_g1	-4.14611	0.0002274
NYSL vs. NYCL	c113031_g2	4.25132	0.00022883
NYSL vs. NYCL	c85039_g1	-4.13592	0.00023405
NYSL vs. NYCL	c113160_g1	-4.13066	0.00023696
NYSL vs. NYCL	c118169_g2	-4.13143	0.00023696
NYSL vs. NYCL	c124229_g1	-4.13092	0.00023696
NYSL vs. NYCL	c120727_g1	-4.17408	0.00023756
NYSL vs. NYCL	c132617_g1	-1.84762	0.00024158
NYSL vs. NYCL	c16623_g1	4.23467	0.00024269
NYSL vs. NYCL	c218365_g1	4.23477	0.00024269
NYSL vs. NYCL	c129249_g1	2.74658	0.00024839
NYSL vs. NYCL	c149927_g1	-4.1067	0.00025409
NYSL vs. NYCL	c120886_g1	-4.15008	0.0002541
NYSL vs. NYCL	c129094_g2	-4.10566	0.0002541
NYSL vs. NYCL	c247908_g1	4.21804	0.00025875
NYSL vs. NYCL	c103390_g1	4.23702	0.00025919
NYSL vs. NYCL	c128173_g1	-2.20064	0.00025919
NYSL vs. NYCL	c128960_g1	1.83262	0.00025919
NYSL vs. NYCL	c131555_g1	1.91619	0.00025919
NYSL vs. NYCL	c115640_g1	-4.13069	0.00026788
NYSL vs. NYCL	c135453_g4	-1.7353	0.00027008
NYSL vs. NYCL	c114555_g1	-4.12619	0.00027096
NYSL vs. NYCL	c127254_g6	6.81456	0.00027527
NYSL vs. NYCL	c120573_g1	-4.11688	0.00027844
NYSL vs. NYCL	c136669_g4	3.14751	0.00028104
NYSL vs. NYCL	c117290_g1	-4.10673	0.00028694
NYSL vs. NYCL	c131663_g1	3.00413	0.00028744
NYSL vs. NYCL	c57683_g1	-4.10569	0.00028744
NYSL vs. NYCL	c119243_g1	-4.09599	0.0002953
NYSL vs. NYCL	c131039_g1	1.95252	0.0002953
NYSL vs. NYCL	c99795_g1	4.17471	0.00030439
NYSL vs. NYCL	c93677_g1	-4.13097	0.00030441
NYSL vs. NYCL	c116374_g1	-4.1257	0.00030913
NYSL vs. NYCL	c123205_g1	-1.85585	0.00031692
NYSL vs. NYCL	c133465_g2	-4.11613	0.0003178
NYSL vs. NYCL	c76763_g1	4.18195	0.00031953
NYSL vs. NYCL	c118493_g1	-4.11055	0.00032253
NYSL vs. NYCL	c125101_g5	1.88977	0.00033292
NYSL vs. NYCL	c123205_g2	-1.84663	0.00034239
NYSL vs. NYCL	c26801_g1	-4.09035	0.00034266
NYSL vs. NYCL	c111523_g1	-4.08598	0.00034698
NYSL vs. NYCL	c130531_g2	2.13501	0.00034737
NYSL vs. NYCL	c131319_g1	-1.77027	0.00034998
NYSL vs. NYCL	c114162_g1	-4.08081	0.00035058
NYSL vs. NYCL	c131680_g3	-4.22745	0.00035058
NYSL vs. NYCL	c123029_g1	3.92381	0.00036391
NYSL vs. NYCL	c99433_g1	-4.11057	0.00036864
NYSL vs. NYCL	c124580_g1	3.47505	0.00036919
NYSL vs. NYCL	c110687_g1	4.20672	0.00037154
NYSL vs. NYCL	c124374_g1	1.87424	0.00038196
NYSL vs. NYCL	c115539_g1	-4.05017	0.00038355
NYSL vs. NYCL	c126963_g1	-2.21424	0.00038875
NYSL vs. NYCL	c128670_g1	-2.15784	0.00038875
NYSL vs. NYCL	c115852_g2	4.129	0.0003901
NYSL vs. NYCL	c108514_g1	4.14493	0.00039705
NYSL vs. NYCL	c104079_g1	-4.07951	0.00040118
NYSL vs. NYCL	c121716_g2	-1.75487	0.00040228
NYSL vs. NYCL	c115595_g2	-4.07538	0.00040523
NYSL vs. NYCL	c103670_g1	-4.07485	0.00040527
NYSL vs. NYCL	c120987_g3	-4.06547	0.00041694
NYSL vs. NYCL	c114217_g1	4.15231	0.00041698
NYSL vs. NYCL	c315294_g1	4.10628	0.00042493
NYSL vs. NYCL	c247168_g1	4.14305	0.00043221
NYSL vs. NYCL	c130157_g11	3.19317	0.00043423
NYSL vs. NYCL	c124915_g1	-4.09529	0.00043764
NYSL vs. NYCL	c119818_g1	1.70153	0.00044204
NYSL vs. NYCL	c116140_g1	4.17484	0.00045313
NYSL vs. NYCL	c129790_g1	4.69194	0.00045337
NYSL vs. NYCL	c115050_g1	2.7998	0.0004716
NYSL vs. NYCL	c113989_g1	-2.37468	0.00047459
NYSL vs. NYCL	c121424_g1	4.13678	0.00047993
NYSL vs. NYCL	c123629_g1	1.89924	0.00048161
NYSL vs. NYCL	c132726_g3	-2.75211	0.00048161
NYSL vs. NYCL	c76536_g1	-4.05971	0.00048176
NYSL vs. NYCL	c91144_g1	-4.05971	0.00048176
NYSL vs. NYCL	c118463_g2	4.13238	0.00048506
NYSL vs. NYCL	c122612_g1	-1.68661	0.00049127
NYSL vs. NYCL	c61584_g1	4.10715	0.00049127
NYSL vs. NYCL	c112776_g1	-4.04465	0.00050201
NYSL vs. NYCL	c118576_g1	1.74589	0.00050843
NYSL vs. NYCL	c118972_g1	-4.03879	0.00050939
NYSL vs. NYCL	c129785_g5	1.70983	0.00050939
NYSL vs. NYCL	c110431_g1	4.10534	0.00053706
NYSL vs. NYCL	c102170_g1	-4.01838	0.00053915
NYSL vs. NYCL	c106126_g1	-4.0181	0.00053915
NYSL vs. NYCL	c118431_g1	-4.0181	0.00053915
NYSL vs. NYCL	c130570_g3	-1.9268	0.00053915
NYSL vs. NYCL	c35726_g1	-4.0181	0.00053915
NYSL vs. NYCL	c125847_g1	-2.01005	0.00053944
NYSL vs. NYCL	c90077_g1	2.55605	0.00054118
NYSL vs. NYCL	c116562_g1	3.49823	0.00054541
NYSL vs. NYCL	c125605_g2	-4.0124	0.00054541
NYSL vs. NYCL	c136124_g2	-1.91399	0.00054733
NYSL vs. NYCL	c121255_g1	3.35641	0.00054846
NYSL vs. NYCL	c136074_g3	-2.55933	0.00054846
NYSL vs. NYCL	c122990_g2	1.80164	0.00055407
NYSL vs. NYCL	c598_g1	-4.00289	0.00055727
NYSL vs. NYCL	c126137_g1	-4.00233	0.00055743
NYSL vs. NYCL	c132422_g2	-1.68689	0.00056124
NYSL vs. NYCL	c76948_g1	4.08702	0.00056502
NYSL vs. NYCL	c111633_g1	-4.04333	0.00056717
NYSL vs. NYCL	c118580_g1	4.1287	0.00056971
NYSL vs. NYCL	c135402_g1	6.71114	0.00056971
NYSL vs. NYCL	c110032_g2	-4.03909	0.00057127
NYSL vs. NYCL	c129285_g1	-4.03909	0.00057127
NYSL vs. NYCL	c181598_g1	4.10352	0.00057248
NYSL vs. NYCL	c123476_g1	1.76163	0.00057905
NYSL vs. NYCL	c116913_g1	-4.03292	0.0005797
NYSL vs. NYCL	c114897_g1	4.0989	0.00058058
NYSL vs. NYCL	c119674_g1	4.14484	0.00058058
NYSL vs. NYCL	c125363_g1	1.67748	0.00058058
NYSL vs. NYCL	c83615_g1	-4.02326	0.00059381
NYSL vs. NYCL	c27070_g1	-3.97526	0.00059394
NYSL vs. NYCL	c117937_g1	-3.37579	0.00059872
NYSL vs. NYCL	c143870_g1	-3.99687	0.00064159
NYSL vs. NYCL	c104559_g1	4.04945	0.00064449
NYSL vs. NYCL	c117391_g1	-1.72557	0.00064449
NYSL vs. NYCL	c133400_g2	1.69233	0.00065601
NYSL vs. NYCL	c120284_g2	-3.98556	0.00065973
NYSL vs. NYCL	c83315_g1	-3.98556	0.00065973
NYSL vs. NYCL	c118831_g1	-1.6631	0.0006842
NYSL vs. NYCL	c125160_g1	-3.96885	0.00069289
NYSL vs. NYCL	c131869_g2	2.25761	0.00069481
NYSL vs. NYCL	c112532_g3	-4.00646	0.0007132
NYSL vs. NYCL	c120794_g1	3.9809	0.0007132
NYSL vs. NYCL	c130932_g1	1.70626	0.0007132
NYSL vs. NYCL	c132621_g1	1.71262	0.00071538
NYSL vs. NYCL	c119342_g1	-4.00099	0.0007231
NYSL vs. NYCL	c108987_g1	4.08116	0.00072974
NYSL vs. NYCL	c117847_g1	-3.98559	0.00075461
NYSL vs. NYCL	c73662_g1	-3.98587	0.00075461
NYSL vs. NYCL	c134137_g1	1.67443	0.00075821
NYSL vs. NYCL	c61386_g1	-3.97891	0.00076796
NYSL vs. NYCL	c115321_g1	-3.97504	0.00077598
NYSL vs. NYCL	c95816_g1	-3.9686	0.00079028
NYSL vs. NYCL	c131021_g1	-3.02611	0.00079838
NYSL vs. NYCL	c128483_g2	2.02185	0.00082536
NYSL vs. NYCL	c101089_g1	-3.95284	0.00082574
NYSL vs. NYCL	c118481_g2	4.04355	0.00083641
NYSL vs. NYCL	c116311_g1	-3.94688	0.00083859
NYSL vs. NYCL	c131847_g2	-2.08141	0.00083952
NYSL vs. NYCL	c129675_g4	-1.7904	0.00084086
NYSL vs. NYCL	c107774_g1	-3.9403	0.00085204
NYSL vs. NYCL	c333926_g1	4.08226	0.00086143
NYSL vs. NYCL	c116326_g1	-3.93575	0.0008616
NYSL vs. NYCL	c106584_g1	-3.98449	0.00086318
NYSL vs. NYCL	c114713_g1	-3.98421	0.00086318
NYSL vs. NYCL	c126133_g2	-4.00046	0.00086635
NYSL vs. NYCL	c112026_g3	3.19239	0.00092068
NYSL vs. NYCL	c123586_g1	3.91906	0.0009263
NYSL vs. NYCL	c110051_g1	-3.95709	0.00092976
NYSL vs. NYCL	c61411_g1	-3.95738	0.00092976
NYSL vs. NYCL	c104247_g1	-3.95258	0.00094111
NYSL vs. NYCL	c123287_g3	-3.95201	0.00094145
NYSL vs. NYCL	c13689_g1	-4.21594	0.00094843
NYSL vs. NYCL	c108264_g1	-4.52749	0.00095265
NYSL vs. NYCL	c96441_g2	4.00493	0.00095265
NYSL vs. NYCL	c122831_g2	-3.94121	0.00096583
NYSL vs. NYCL	c123783_g1	-1.87727	0.00096583
NYSL vs. NYCL	c108693_g1	4.3669	0.00098548
NYSL vs. NYCL	c118435_g2	4.01774	0.00098548
NYSL vs. NYCL	c120859_g4	1.66507	0.00098548
NYSL vs. NYCL	c83073_g1	3.99514	0.00098548
NYSL vs. NYCL	c127267_g2	2.67817	0.0010032
NYSL vs. NYCL	c126269_g1	3.7669	0.0010179
NYSL vs. NYCL	c15692_g1	4.05657	0.0010179
NYSL vs. NYCL	c94529_g1	-3.91907	0.0010211
NYSL vs. NYCL	c108640_g3	-3.91818	0.0010225
NYSL vs. NYCL	c122070_g1	1.6546	0.0010381
NYSL vs. NYCL	c131737_g1	-1.6829	0.0010408
NYSL vs. NYCL	c116151_g2	-3.96218	0.0010409
NYSL vs. NYCL	c95154_g1	-3.90713	0.0010514
NYSL vs. NYCL	c124244_g1	-2.89763	0.0010567
NYSL vs. NYCL	c120263_g1	3.65155	0.0010861
NYSL vs. NYCL	c81635_g1	-3.17135	0.0010977
NYSL vs. NYCL	c116816_g1	-1.76581	0.0011002
NYSL vs. NYCL	c111061_g1	-3.94036	0.001101
NYSL vs. NYCL	c138514_g1	4.00574	0.0011079
NYSL vs. NYCL	c112884_g2	-3.93493	0.0011117
NYSL vs. NYCL	c125903_g1	-1.52173	0.0011117
NYSL vs. NYCL	c126323_g3	-3.93522	0.0011117
NYSL vs. NYCL	c135714_g1	1.6995	0.0011117
NYSL vs. NYCL	c279078_g1	4.04992	0.0011267
NYSL vs. NYCL	c76739_g1	-3.92889	0.0011275
NYSL vs. NYCL	c87812_g1	-3.8782	0.0011275
NYSL vs. NYCL	c299688_g1	4.01854	0.0011468
NYSL vs. NYCL	c112940_g2	-3.91762	0.0011573
NYSL vs. NYCL	c117298_g1	-3.11236	0.0011573
NYSL vs. NYCL	c121481_g1	-1.59544	0.0011573
NYSL vs. NYCL	c99150_g1	-3.91762	0.0011573
NYSL vs. NYCL	c108913_g1	3.96325	0.0011687
NYSL vs. NYCL	c115202_g1	-3.9121	0.0011687
NYSL vs. NYCL	c124532_g4	-3.9124	0.0011687
NYSL vs. NYCL	c130867_g2	2.32545	0.0011687
NYSL vs. NYCL	c131632_g1	1.68888	0.0011687
NYSL vs. NYCL	c120317_g1	-3.90567	0.0011892
NYSL vs. NYCL	c217992_g1	3.95816	0.0011892
NYSL vs. NYCL	c128946_g1	1.70405	0.0011979
NYSL vs. NYCL	c108358_g1	-3.9007	0.0011994
NYSL vs. NYCL	c124110_g3	-1.67948	0.0011994
NYSL vs. NYCL	c131031_g1	-3.901	0.0011994
NYSL vs. NYCL	c136141_g1	-2.14532	0.0012025
NYSL vs. NYCL	c115792_g1	-2.08083	0.0012185
NYSL vs. NYCL	c122418_g1	6.43667	0.0012185
NYSL vs. NYCL	c121019_g2	3.97139	0.0012212
NYSL vs. NYCL	c129951_g1	-3.13511	0.0012212
NYSL vs. NYCL	c76911_g1	3.94805	0.0012218
NYSL vs. NYCL	c110428_g1	3.994	0.0012247
NYSL vs. NYCL	c133756_g2	-1.62299	0.0012255
NYSL vs. NYCL	c105840_g1	-3.88891	0.0012276
NYSL vs. NYCL	c128542_g3	4.01638	0.0012333
NYSL vs. NYCL	c130726_g1	-1.56523	0.0012334
NYSL vs. NYCL	c131926_g1	-1.75845	0.00125
NYSL vs. NYCL	c117237_g1	-3.87853	0.0012595
NYSL vs. NYCL	c115800_g1	3.9839	0.0012618
NYSL vs. NYCL	c136119_g1	3.17546	0.0012654
NYSL vs. NYCL	c114586_g2	3.5962	0.0012718
NYSL vs. NYCL	c112251_g1	1.69974	0.001273
NYSL vs. NYCL	c121834_g1	-1.60081	0.001273
NYSL vs. NYCL	c126143_g1	-2.9662	0.0012736
NYSL vs. NYCL	c94715_g1	-3.87195	0.0012736
NYSL vs. NYCL	c115581_g2	-1.86418	0.0012855
NYSL vs. NYCL	c126568_g1	-1.53281	0.0012877
NYSL vs. NYCL	c116906_g1	-3.91124	0.0013167
NYSL vs. NYCL	c112727_g1	-2.39104	0.0013182
NYSL vs. NYCL	c47556_g1	3.96891	0.0013182
NYSL vs. NYCL	c126533_g3	-3.79119	0.0013191
NYSL vs. NYCL	c128039_g1	2.09423	0.0013316
NYSL vs. NYCL	c131921_g1	-1.66819	0.0013353
NYSL vs. NYCL	c104015_g1	-3.89485	0.0013699
NYSL vs. NYCL	c117560_g1	-3.89455	0.0013699
NYSL vs. NYCL	c116060_g2	-3.883	0.0014095
NYSL vs. NYCL	c125831_g1	-3.88361	0.0014095
NYSL vs. NYCL	c125899_g1	-3.883	0.0014095
NYSL vs. NYCL	c135740_g2	-3.883	0.0014095
NYSL vs. NYCL	c113031_g1	3.9202	0.0014356
NYSL vs. NYCL	c25791_g1	4.59979	0.0014702
NYSL vs. NYCL	c125369_g1	1.90021	0.0015158
NYSL vs. NYCL	c109978_g1	-3.8542	0.0015249
NYSL vs. NYCL	c118045_g1	1.69489	0.0015347
NYSL vs. NYCL	c134776_g2	-1.62323	0.0015682
NYSL vs. NYCL	c107959_g1	-3.84264	0.0015712
NYSL vs. NYCL	c132745_g2	2.38445	0.0015724
NYSL vs. NYCL	c78414_g1	-3.8414	0.001573
NYSL vs. NYCL	c128446_g1	-1.58902	0.0016293
NYSL vs. NYCL	c119388_g1	3.97808	0.0016589
NYSL vs. NYCL	c123122_g1	-2.41985	0.0016612
NYSL vs. NYCL	c123941_g5	1.79889	0.0016645
NYSL vs. NYCL	c122183_g1	4.12312	0.0016771
NYSL vs. NYCL	c116471_g1	4.19609	0.0016811
NYSL vs. NYCL	c117552_g1	3.97304	0.0016811
NYSL vs. NYCL	c37659_g1	4.09083	0.0016917
NYSL vs. NYCL	c122252_g2	-3.86478	0.0016953
NYSL vs. NYCL	c120311_g1	-2.35247	0.0017127
NYSL vs. NYCL	c119953_g1	-3.85967	0.001716
NYSL vs. NYCL	c117329_g2	-3.79919	0.001753
NYSL vs. NYCL	c111545_g1	1.9056	0.0017652
NYSL vs. NYCL	c122425_g1	-3.10707	0.0017652
NYSL vs. NYCL	c122506_g1	-3.84722	0.0017652
NYSL vs. NYCL	c129718_g3	-1.5473	0.0017652
NYSL vs. NYCL	c80087_g1	-3.84784	0.0017652
NYSL vs. NYCL	c104100_g1	3.92956	0.0017667
NYSL vs. NYCL	c124291_g1	2.4754	0.0017782
NYSL vs. NYCL	c130335_g2	-3.60908	0.0017782
NYSL vs. NYCL	c119475_g1	-1.59604	0.0018111
NYSL vs. NYCL	c122814_g1	-3.83592	0.001812
NYSL vs. NYCL	c113237_g1	-3.82945	0.0018436
NYSL vs. NYCL	c180508_g1	3.8897	0.0018573
NYSL vs. NYCL	c118896_g1	-1.58628	0.0018887
NYSL vs. NYCL	c116691_g1	-3.81801	0.001898
NYSL vs. NYCL	c111982_g1	-3.81146	0.0019287
NYSL vs. NYCL	c119434_g1	-3.81177	0.0019287
NYSL vs. NYCL	c208558_g1	-3.81114	0.0019287
NYSL vs. NYCL	c131584_g1	-1.66953	0.0019633
NYSL vs. NYCL	c110154_g1	3.92192	0.001969
NYSL vs. NYCL	c121144_g1	-3.28266	0.0019733
NYSL vs. NYCL	c143135_g1	3.89281	0.0019905
NYSL vs. NYCL	c119711_g1	-1.72039	0.0020062
NYSL vs. NYCL	c115570_g1	-3.79323	0.0020157
NYSL vs. NYCL	c131486_g2	-1.52632	0.0020169
NYSL vs. NYCL	c135687_g4	-3.79227	0.0020169
NYSL vs. NYCL	c123394_g1	8.07365	0.0020216
NYSL vs. NYCL	c129039_g2	1.78485	0.0020303
NYSL vs. NYCL	c129143_g1	-1.61353	0.0020447
NYSL vs. NYCL	c122234_g2	3.85752	0.0020566
NYSL vs. NYCL	c211974_g1	-3.8347	0.0020734
NYSL vs. NYCL	c119627_g1	-4.04363	0.0020767
NYSL vs. NYCL	c136032_g1	-3.82917	0.0021008
NYSL vs. NYCL	c104211_g1	-3.77445	0.0021023
NYSL vs. NYCL	c109888_g2	-3.8233	0.0021257
NYSL vs. NYCL	c112047_g1	-3.8233	0.0021257
NYSL vs. NYCL	c113785_g1	-3.82393	0.0021257
NYSL vs. NYCL	c103769_g1	-3.81741	0.002151
NYSL vs. NYCL	c119086_g1	3.86614	0.002151
NYSL vs. NYCL	c207565_g1	-3.81741	0.002151
NYSL vs. NYCL	c94493_g1	-3.81741	0.002151
NYSL vs. NYCL	c115801_g1	-3.81677	0.0021524
NYSL vs. NYCL	c133613_g1	1.99135	0.0021602
NYSL vs. NYCL	c19716_g1	-3.81053	0.0021852
NYSL vs. NYCL	c108932_g1	3.8851	0.0021897
NYSL vs. NYCL	c121925_g2	-3.45723	0.0022146
NYSL vs. NYCL	c133610_g5	-3.80427	0.0022162
NYSL vs. NYCL	c124474_g2	2.82964	0.0022452
NYSL vs. NYCL	c129702_g5	-1.51167	0.0022452
NYSL vs. NYCL	c123818_g2	3.87055	0.0022514
NYSL vs. NYCL	c135747_g1	-1.62967	0.0022548
NYSL vs. NYCL	c134479_g1	7.70486	0.0022666
NYSL vs. NYCL	c115092_g2	7.0814	0.0022674
NYSL vs. NYCL	c117714_g2	-3.79327	0.0022674
NYSL vs. NYCL	c172064_g1	3.92278	0.002296
NYSL vs. NYCL	c92428_g1	-3.78628	0.002307
NYSL vs. NYCL	c125395_g2	-1.50598	0.002346
NYSL vs. NYCL	c136093_g1	-3.77958	0.002346
NYSL vs. NYCL	c155132_g1	-1.92249	0.0023467
NYSL vs. NYCL	c113980_g1	-3.77416	0.0023706
NYSL vs. NYCL	c114629_g1	3.85855	0.0023706
NYSL vs. NYCL	c117809_g1	-3.77416	0.0023706
NYSL vs. NYCL	c119385_g1	-3.76806	0.0024088
NYSL vs. NYCL	c40802_g1	3.84758	0.0024599
NYSL vs. NYCL	c111273_g1	-3.74828	0.0025321
NYSL vs. NYCL	c126504_g1	-3.74828	0.0025321
NYSL vs. NYCL	c133662_g1	1.61068	0.0025321
NYSL vs. NYCL	c49398_g1	-3.74895	0.0025321
NYSL vs. NYCL	c130033_g2	5.57614	0.002542
NYSL vs. NYCL	c119257_g3	-2.59315	0.0025449
NYSL vs. NYCL	c134566_g1	1.66965	0.0025454
NYSL vs. NYCL	c109356_g1	-3.79865	0.0025573
NYSL vs. NYCL	c122356_g1	-3.79801	0.002559
NYSL vs. NYCL	c129974_g1	1.59708	0.0025702
NYSL vs. NYCL	c120937_g1	3.83123	0.0025804
NYSL vs. NYCL	c128896_g7	8.03887	0.002581
NYSL vs. NYCL	c105934_g1	-3.79233	0.0025876
NYSL vs. NYCL	c134417_g1	3.25128	0.0025957
NYSL vs. NYCL	c98107_g1	-3.7345	0.0026002
NYSL vs. NYCL	c115731_g1	-3.78631	0.0026191
NYSL vs. NYCL	c115844_g1	-3.78664	0.0026191
NYSL vs. NYCL	c248020_g1	3.82005	0.002668
NYSL vs. NYCL	c119376_g1	-4.02971	0.0026941
NYSL vs. NYCL	c120112_g2	-1.69414	0.0026941
NYSL vs. NYCL	c129247_g1	1.57524	0.0026941
NYSL vs. NYCL	c19313_g1	-3.77354	0.0026947
NYSL vs. NYCL	c96252_g1	-3.77387	0.0026947
NYSL vs. NYCL	c105119_g1	3.83988	0.0027036
NYSL vs. NYCL	c112543_g1	3.86502	0.002715
NYSL vs. NYCL	c110355_g1	3.86463	0.0027158
NYSL vs. NYCL	c107204_g1	-3.76744	0.0027253
NYSL vs. NYCL	c113129_g1	-3.76744	0.0027253
NYSL vs. NYCL	c139904_g1	3.83447	0.0027421
NYSL vs. NYCL	c27291_g1	3.85957	0.0027532
NYSL vs. NYCL	c105008_g1	-3.76098	0.0027645
NYSL vs. NYCL	c120830_g1	-3.76066	0.0027645
NYSL vs. NYCL	c123459_g7	-1.88773	0.0027769
NYSL vs. NYCL	c135297_g1	2.94386	0.0027838
NYSL vs. NYCL	c121598_g2	3.85397	0.0027935
NYSL vs. NYCL	c117962_g1	-3.7545	0.002797
NYSL vs. NYCL	c61264_g1	3.06204	0.002797
NYSL vs. NYCL	c129374_g1	1.55084	0.0028076
NYSL vs. NYCL	c131792_g1	1.60452	0.0028076
NYSL vs. NYCL	c129416_g1	1.70653	0.0028694
NYSL vs. NYCL	c122229_g2	-3.74144	0.0028832
NYSL vs. NYCL	c89380_g1	-3.74178	0.0028832
NYSL vs. NYCL	c127438_g1	5.50183	0.0028964
NYSL vs. NYCL	c122990_g1	1.75181	0.0029078
NYSL vs. NYCL	c130695_g1	1.52453	0.0029185
NYSL vs. NYCL	c129953_g1	1.7313	0.0029579
NYSL vs. NYCL	c130919_g3	-2.03974	0.0029579
NYSL vs. NYCL	c117744_g1	-3.72928	0.0029623
NYSL vs. NYCL	c64927_g1	3.83201	0.0029756
NYSL vs. NYCL	c118423_g1	-3.779	0.0030114
NYSL vs. NYCL	c118990_g1	-3.779	0.0030114
NYSL vs. NYCL	c122625_g3	-3.72231	0.0030114
NYSL vs. NYCL	c26254_g1	-3.77867	0.0030114
NYSL vs. NYCL	c16093_g1	3.80101	0.0030131
NYSL vs. NYCL	c133910_g5	-3.8146	0.0030289
NYSL vs. NYCL	c125437_g3	-1.78281	0.0030467
NYSL vs. NYCL	c108147_g1	3.82097	0.0030655
NYSL vs. NYCL	c112423_g1	3.90493	0.0030655
NYSL vs. NYCL	c118844_g1	3.79504	0.0030655
NYSL vs. NYCL	c234120_g1	-3.70998	0.0030846
NYSL vs. NYCL	c129308_g1	-3.70257	0.0031448
NYSL vs. NYCL	c105679_g1	3.80985	0.0031761
NYSL vs. NYCL	c135687_g3	-3.46909	0.0032501
NYSL vs. NYCL	c128286_g1	1.57099	0.0032547
NYSL vs. NYCL	c130628_g1	-1.59968	0.0032547
NYSL vs. NYCL	c117783_g1	3.85487	0.0032843
NYSL vs. NYCL	c135698_g4	1.71199	0.0032843
NYSL vs. NYCL	c72205_g1	-3.80587	0.0032843
NYSL vs. NYCL	c134479_g2	7.94674	0.0032912
NYSL vs. NYCL	c134540_g2	2.92438	0.0032938
NYSL vs. NYCL	c116802_g1	7.59811	0.0033123
NYSL vs. NYCL	c116939_g1	-3.73557	0.0033142
NYSL vs. NYCL	c128234_g1	8.37737	0.0033184
NYSL vs. NYCL	c103746_g1	-3.7339	0.0033223
NYSL vs. NYCL	c130365_g1	3.81876	0.0033404
NYSL vs. NYCL	c109601_g1	-3.72897	0.0033562
NYSL vs. NYCL	c1172_g1	-3.72897	0.0033562
NYSL vs. NYCL	c131903_g1	2.53752	0.0033712
NYSL vs. NYCL	c127449_g6	1.54789	0.0033949
NYSL vs. NYCL	c248679_g1	-3.72234	0.0034061
NYSL vs. NYCL	c104841_g1	-1.60132	0.0034064
NYSL vs. NYCL	c81091_g1	-3.72167	0.0034064
NYSL vs. NYCL	c113185_g1	-3.71534	0.0034461
NYSL vs. NYCL	c179863_g1	3.80748	0.0034461
NYSL vs. NYCL	c83349_g1	-3.71534	0.0034461
NYSL vs. NYCL	c87374_g1	-3.71534	0.0034461
NYSL vs. NYCL	c87478_g2	-3.71568	0.0034461
NYSL vs. NYCL	c133176_g2	-3.04458	0.0034754
NYSL vs. NYCL	c94823_g1	-3.70865	0.0034981
NYSL vs. NYCL	c96705_g1	-3.70899	0.0034981
NYSL vs. NYCL	c121758_g1	1.54521	0.0035075
NYSL vs. NYCL	c128492_g1	-4.02665	0.0035336
NYSL vs. NYCL	c120528_g1	-1.48275	0.0035439
NYSL vs. NYCL	c120900_g1	-3.70227	0.0035439
NYSL vs. NYCL	c121598_g1	3.79625	0.0035439
NYSL vs. NYCL	c99439_g1	-4.01111	0.0035543
NYSL vs. NYCL	c134240_g2	-1.53705	0.0035693
NYSL vs. NYCL	c81763_g1	-3.69551	0.0035949
NYSL vs. NYCL	c113734_g1	-1.91819	0.0036137
NYSL vs. NYCL	c130693_g1	1.70644	0.0036137
NYSL vs. NYCL	c88843_g1	-3.68976	0.00364
NYSL vs. NYCL	c118575_g1	-3.68907	0.0036432
NYSL vs. NYCL	c109915_g1	-3.68838	0.0036463
NYSL vs. NYCL	c113781_g1	3.7848	0.0036527
NYSL vs. NYCL	c119772_g1	-1.43967	0.0036845
NYSL vs. NYCL	c112932_g1	-3.74118	0.0036943
NYSL vs. NYCL	c117692_g1	9.2229	0.0037473
NYSL vs. NYCL	c116702_g1	-3.6761	0.0037499
NYSL vs. NYCL	c119756_g1	-3.6754	0.0037499
NYSL vs. NYCL	c122988_g1	-3.6754	0.0037499
NYSL vs. NYCL	c109349_g1	-3.8642	0.0037615
NYSL vs. NYCL	c79530_g2	3.77339	0.0037713
NYSL vs. NYCL	c108716_g1	-3.728	0.0037978
NYSL vs. NYCL	c121160_g1	3.76786	0.0038374
NYSL vs. NYCL	c131650_g2	1.73585	0.0038447
NYSL vs. NYCL	c107814_g1	-3.7217	0.0038455
NYSL vs. NYCL	c113785_g2	-3.72136	0.0038455
NYSL vs. NYCL	c125741_g3	-3.7217	0.0038455
NYSL vs. NYCL	c106906_g1	-3.66231	0.0038503
NYSL vs. NYCL	c111385_g1	-3.7147	0.003902
NYSL vs. NYCL	c130986_g5	-3.71504	0.003902
NYSL vs. NYCL	c126004_g1	1.82542	0.0039099
NYSL vs. NYCL	c126623_g1	1.61723	0.0039445
NYSL vs. NYCL	c127677_g1	1.85523	0.0039857
NYSL vs. NYCL	c121075_g1	-1.41734	0.0040407
NYSL vs. NYCL	c126472_g2	1.49104	0.0040591
NYSL vs. NYCL	c116804_g1	-3.6952	0.0040831
NYSL vs. NYCL	c128188_g1	-1.84296	0.0040831
NYSL vs. NYCL	c86543_g1	-3.69417	0.0040864
NYSL vs. NYCL	c123188_g1	2.36289	0.0041278
NYSL vs. NYCL	c87925_g1	-3.68841	0.0041407
NYSL vs. NYCL	c256559_g1	3.76542	0.0041802
NYSL vs. NYCL	c127562_g1	-3.68125	0.0042115
NYSL vs. NYCL	c119016_g2	3.7328	0.0042457
NYSL vs. NYCL	c135282_g1	-1.55533	0.0042457
NYSL vs. NYCL	c280964_g1	3.7328	0.0042457
NYSL vs. NYCL	c136754_g3	1.49197	0.0042477
NYSL vs. NYCL	c133366_g1	-1.72453	0.0043035
NYSL vs. NYCL	c105050_g1	-3.66856	0.0043251
NYSL vs. NYCL	c124109_g1	-3.66821	0.0043251
NYSL vs. NYCL	c131292_g1	-3.66821	0.0043251
NYSL vs. NYCL	c251260_g1	-3.662	0.0043881
NYSL vs. NYCL	c42038_g1	-3.662	0.0043881
NYSL vs. NYCL	c111816_g1	-3.66129	0.0043919
NYSL vs. NYCL	c114083_g1	-3.66094	0.0043919
NYSL vs. NYCL	c120438_g1	3.77434	0.0044093
NYSL vs. NYCL	c107597_g1	-3.6554	0.004448
NYSL vs. NYCL	c109610_g1	-3.65434	0.004452
NYSL vs. NYCL	c113807_g2	-3.65469	0.004452
NYSL vs. NYCL	c73405_g1	3.74206	0.004452
NYSL vs. NYCL	c123048_g1	-3.22175	0.0044665
NYSL vs. NYCL	c125886_g2	-3.64807	0.004509
NYSL vs. NYCL	c208977_g1	-3.64807	0.004509
NYSL vs. NYCL	c122731_g1	-1.47137	0.0045507
NYSL vs. NYCL	c126512_g1	-2.34275	0.0045507
NYSL vs. NYCL	c124809_g2	-3.64141	0.0045759
NYSL vs. NYCL	c115649_g1	-1.49166	0.0046082
NYSL vs. NYCL	c128410_g1	-3.22584	0.004624
NYSL vs. NYCL	c118961_g1	7.38515	0.0046518
NYSL vs. NYCL	c129089_g1	1.47726	0.0046652
NYSL vs. NYCL	c124669_g1	-2.88759	0.0047451
NYSL vs. NYCL	c124347_g3	1.77193	0.0047503
NYSL vs. NYCL	c127449_g3	1.59984	0.0047503
NYSL vs. NYCL	c114339_g1	-3.68128	0.0047861
NYSL vs. NYCL	c125675_g1	2.71318	0.004787
NYSL vs. NYCL	c104851_g1	-3.67513	0.0048511
NYSL vs. NYCL	c119656_g1	3.71243	0.0048511
NYSL vs. NYCL	c134131_g1	7.1595	0.0048591
NYSL vs. NYCL	c134663_g1	1.45946	0.0048906
NYSL vs. NYCL	c130093_g1	2.79494	0.0049548
NYSL vs. NYCL	c124254_g1	2.04527	0.0049834
NYSL vs. NYCL	c119979_g1	-3.66062	0.0050097
NYSL vs. NYCL	c113887_g1	-3.90719	0.0050307
NYSL vs. NYCL	c133339_g1	1.47152	0.0050494
NYSL vs. NYCL	c81654_g1	-3.65473	0.0050721
NYSL vs. NYCL	c136307_g4	1.4373	0.0050777
NYSL vs. NYCL	c133362_g1	-1.46007	0.0051082
NYSL vs. NYCL	c135212_g1	1.56078	0.0051195
NYSL vs. NYCL	c118624_g1	-3.92403	0.0051198
NYSL vs. NYCL	c127112_g1	3.79826	0.0052181
NYSL vs. NYCL	c111797_g1	-3.64109	0.0052244
NYSL vs. NYCL	c109012_g1	-3.63404	0.0053153
NYSL vs. NYCL	c100441_g1	3.70383	0.0053891
NYSL vs. NYCL	c113538_g1	-3.62768	0.0053891
NYSL vs. NYCL	c118983_g1	-3.62732	0.0053891
NYSL vs. NYCL	c246458_g1	3.70397	0.0053891
NYSL vs. NYCL	c130765_g2	-3.6266	0.0053934
NYSL vs. NYCL	c118338_g4	3.73143	0.0054007
NYSL vs. NYCL	c115092_g1	6.72396	0.0054095
NYSL vs. NYCL	c115160_g1	-3.62021	0.0054634
NYSL vs. NYCL	c129568_g1	1.55587	0.0054634
NYSL vs. NYCL	c132634_g1	5.70942	0.0055233
NYSL vs. NYCL	c119523_g1	6.64755	0.0055433
NYSL vs. NYCL	c121510_g6	-2.44314	0.005547
NYSL vs. NYCL	c125996_g1	1.7319	0.005547
NYSL vs. NYCL	c119643_g1	-3.61233	0.0055498
NYSL vs. NYCL	c127109_g1	-1.93733	0.0055856
NYSL vs. NYCL	c125727_g1	1.64313	0.0056025
NYSL vs. NYCL	c121051_g1	7.11236	0.0056881
NYSL vs. NYCL	c126687_g2	-2.56931	0.0056881
NYSL vs. NYCL	c111176_g2	3.74042	0.0057215
NYSL vs. NYCL	c123488_g5	-3.6603	0.0057215
NYSL vs. NYCL	c322977_g1	3.67944	0.0057617
NYSL vs. NYCL	c128179_g1	4.31889	0.0057915
NYSL vs. NYCL	c123465_g1	6.88873	0.0058012
NYSL vs. NYCL	c132140_g6	-3.65335	0.0058012
NYSL vs. NYCL	c104565_g1	-3.64672	0.0058777
NYSL vs. NYCL	c108594_g1	-3.64707	0.0058777
NYSL vs. NYCL	c113909_g1	-3.58521	0.0058777
NYSL vs. NYCL	c95909_g1	-3.64672	0.0058777
NYSL vs. NYCL	c85857_g1	-3.58446	0.0058837
NYSL vs. NYCL	c57404_g1	-3.58409	0.005884
NYSL vs. NYCL	c104118_g1	-3.64882	0.0058978
NYSL vs. NYCL	c115936_g2	-1.43857	0.0059117
NYSL vs. NYCL	c120859_g1	1.59419	0.0059117
NYSL vs. NYCL	c120739_g1	-1.42212	0.0059205
NYSL vs. NYCL	c129918_g2	-1.45194	0.0059205
NYSL vs. NYCL	c98979_g1	-3.64041	0.0059284
NYSL vs. NYCL	c121603_g1	1.43457	0.0059307
NYSL vs. NYCL	c119933_g1	-3.57751	0.0059422
NYSL vs. NYCL	c129591_g2	1.44053	0.0059662
NYSL vs. NYCL	c281938_g1	-3.633	0.0060184
NYSL vs. NYCL	c126416_g2	-3.20073	0.0060829
NYSL vs. NYCL	c133702_g1	2.97511	0.006213
NYSL vs. NYCL	c124720_g1	1.87082	0.0063005
NYSL vs. NYCL	c111456_g1	-3.61309	0.0063054
NYSL vs. NYCL	c113309_g1	-3.61236	0.0063074
NYSL vs. NYCL	c125500_g1	6.72351	0.0063074
NYSL vs. NYCL	c41574_g1	3.65741	0.0063074
NYSL vs. NYCL	c123711_g1	-3.14515	0.0063179
NYSL vs. NYCL	c129805_g1	1.56104	0.006362
NYSL vs. NYCL	c116165_g1	-3.60627	0.0063806
NYSL vs. NYCL	c97506_g1	-3.60554	0.0063867
NYSL vs. NYCL	c105478_g2	-1.44838	0.0063901
NYSL vs. NYCL	c126947_g1	6.86447	0.0064001
NYSL vs. NYCL	c131515_g1	6.63416	0.0064167
NYSL vs. NYCL	c103966_g1	-2.98832	0.0064359
NYSL vs. NYCL	c133932_g4	2.65384	0.0064519
NYSL vs. NYCL	c118548_g1	-3.59905	0.0064577
NYSL vs. NYCL	c105062_g1	-3.59795	0.0064701
NYSL vs. NYCL	c126160_g1	1.57043	0.0064956
NYSL vs. NYCL	c118268_g1	-3.59217	0.0065479
NYSL vs. NYCL	c328199_g1	-3.59217	0.0065479
NYSL vs. NYCL	c134152_g1	-3.04495	0.0065599
NYSL vs. NYCL	c135228_g2	-3.59105	0.0065599
NYSL vs. NYCL	c132809_g1	1.93434	0.0065692
NYSL vs. NYCL	c109293_g1	-3.58376	0.006665
NYSL vs. NYCL	c142248_g1	-3.58338	0.0066654
NYSL vs. NYCL	c113598_g1	-3.57642	0.0067777
NYSL vs. NYCL	c131713_g2	2.94139	0.0067813
NYSL vs. NYCL	c297905_g1	3.67441	0.0067911
NYSL vs. NYCL	c131504_g4	-3.34253	0.0068417
NYSL vs. NYCL	c133296_g1	-1.59232	0.006872
NYSL vs. NYCL	c87953_g1	-3.33447	0.0068725
NYSL vs. NYCL	c120169_g1	-2.76142	0.0069051
NYSL vs. NYCL	c106933_g1	-1.94401	0.0071001
NYSL vs. NYCL	c135107_g3	-1.85669	0.0071138
NYSL vs. NYCL	c120344_g1	6.89115	0.0071662
NYSL vs. NYCL	c21095_g1	3.62717	0.0071662
NYSL vs. NYCL	c110172_g1	-3.54785	0.0072162
NYSL vs. NYCL	c119978_g1	-1.42831	0.0072213
NYSL vs. NYCL	c129335_g1	2.09682	0.0072587
NYSL vs. NYCL	c122159_g1	-1.38516	0.0073169
NYSL vs. NYCL	c136266_g3	-1.42427	0.0073578
NYSL vs. NYCL	c107798_g1	-3.59872	0.0074094
NYSL vs. NYCL	c96214_g1	3.61413	0.0074371
NYSL vs. NYCL	c127623_g1	-1.37841	0.0075185
NYSL vs. NYCL	c127555_g1	-3.59146	0.0075234
NYSL vs. NYCL	c112350_g1	-3.59072	0.0075242
NYSL vs. NYCL	c123653_g1	1.45842	0.0075242
NYSL vs. NYCL	c110249_g1	-3.59035	0.0075246
NYSL vs. NYCL	c100585_g1	-3.58417	0.0076334
NYSL vs. NYCL	c108355_g1	-3.5838	0.0076339
NYSL vs. NYCL	c132433_g3	-3.58342	0.0076343
NYSL vs. NYCL	c135941_g1	-1.46842	0.007712
NYSL vs. NYCL	c115709_g1	-3.57684	0.0077459
NYSL vs. NYCL	c127215_g1	-3.57646	0.0077464
NYSL vs. NYCL	c131116_g1	1.40574	0.0078046
NYSL vs. NYCL	c108108_g1	3.65363	0.00782
NYSL vs. NYCL	c114623_g1	-3.56984	0.0078536
NYSL vs. NYCL	c129719_g1	1.46328	0.0078546
NYSL vs. NYCL	c115562_g1	-3.56909	0.0078548
NYSL vs. NYCL	c120721_g1	-2.24191	0.0078616
NYSL vs. NYCL	c7388_g1	3.6182	0.0079284
NYSL vs. NYCL	c105537_g1	3.64687	0.0079502
NYSL vs. NYCL	c119098_g1	-3.56281	0.0079502
NYSL vs. NYCL	c102413_g1	-3.56244	0.0079509
NYSL vs. NYCL	c133886_g1	-1.48598	0.0080074
NYSL vs. NYCL	c134586_g1	6.35309	0.0080074
NYSL vs. NYCL	c113781_g2	3.64053	0.0080586
NYSL vs. NYCL	c125638_g1	-3.55499	0.0080586
NYSL vs. NYCL	c126228_g1	1.70365	0.0080586
NYSL vs. NYCL	c135702_g1	-1.54471	0.0080586
NYSL vs. NYCL	c108049_g1	-3.54713	0.0082012
NYSL vs. NYCL	c120974_g1	-3.54713	0.0082012
NYSL vs. NYCL	c96441_g1	3.91521	0.0082629
NYSL vs. NYCL	c126417_g1	-2.64937	0.0083644
NYSL vs. NYCL	c124008_g5	3.65699	0.0084163
NYSL vs. NYCL	c101253_g1	-3.5332	0.0084596
NYSL vs. NYCL	c97069_g1	-3.57059	0.0085736
NYSL vs. NYCL	c133158_g1	-1.42616	0.0085898
NYSL vs. NYCL	c213601_g1	-3.5256	0.0085983
NYSL vs. NYCL	c118669_g1	1.95532	0.0086051
NYSL vs. NYCL	c1394_g1	-3.52482	0.0086051
NYSL vs. NYCL	c130120_g1	-1.39496	0.008621
NYSL vs. NYCL	c215544_g1	3.6155	0.0086357
NYSL vs. NYCL	c130097_g3	3.58572	0.0086434
NYSL vs. NYCL	c133014_g1	-1.68337	0.0086434
NYSL vs. NYCL	c132049_g4	-1.7861	0.0086471
NYSL vs. NYCL	c134885_g1	-1.46372	0.0086882
NYSL vs. NYCL	c104781_g1	-3.51757	0.0087022
NYSL vs. NYCL	c129951_g2	-2.86471	0.0087022
NYSL vs. NYCL	c126527_g1	-1.41467	0.0087083
NYSL vs. NYCL	c130565_g1	1.4963	0.0087474
NYSL vs. NYCL	c113803_g3	3.60902	0.008751
NYSL vs. NYCL	c136247_g1	6.4923	0.0087588
NYSL vs. NYCL	c115708_g1	-3.51107	0.0087877
NYSL vs. NYCL	c118436_g1	2.42935	0.0087877
NYSL vs. NYCL	c132113_g2	-1.4182	0.0087877
NYSL vs. NYCL	c108755_g1	-3.08884	0.0087879
NYSL vs. NYCL	c112020_g1	-3.57575	0.0087895
NYSL vs. NYCL	c125110_g1	3.41168	0.0088122
NYSL vs. NYCL	c134914_g1	1.41824	0.0088122
NYSL vs. NYCL	c119621_g1	-2.48478	0.0088661
NYSL vs. NYCL	c123057_g1	1.58297	0.0088661
NYSL vs. NYCL	c260589_g1	3.57261	0.0088817
NYSL vs. NYCL	c124563_g1	2.1518	0.0089374
NYSL vs. NYCL	c106557_g1	3.56594	0.0090559
NYSL vs. NYCL	c128300_g3	-3.4956	0.0090559
NYSL vs. NYCL	c100973_g1	-3.4952	0.0090574
NYSL vs. NYCL	c124068_g1	-1.38469	0.0090672
NYSL vs. NYCL	c124031_g2	1.59754	0.0091361
NYSL vs. NYCL	c130738_g1	-3.55503	0.0091471
NYSL vs. NYCL	c107446_g1	-3.55427	0.0091563
NYSL vs. NYCL	c116806_g1	6.58419	0.0092058
NYSL vs. NYCL	c121842_g3	-1.87439	0.0092672
NYSL vs. NYCL	c119387_g1	-3.54793	0.0092741
NYSL vs. NYCL	c40939_g1	-3.54717	0.0092836
NYSL vs. NYCL	c130650_g11	-1.86017	0.0093854
NYSL vs. NYCL	c135999_g2	3.24987	0.0093854
NYSL vs. NYCL	c122739_g1	1.61475	0.0093896
NYSL vs. NYCL	c130235_g1	1.42487	0.0093958
NYSL vs. NYCL	c101293_g1	-3.53926	0.0094147
NYSL vs. NYCL	c117787_g1	7.05338	0.0094147
NYSL vs. NYCL	c125247_g1	-1.37083	0.0094147
NYSL vs. NYCL	c62432_g1	-3.53964	0.0094147
NYSL vs. NYCL	c107245_g1	3.60645	0.0094724
NYSL vs. NYCL	c115383_g1	3.60614	0.009474
NYSL vs. NYCL	c118848_g1	-1.34245	0.0095097
NYSL vs. NYCL	c114791_g2	-3.53285	0.0095158
NYSL vs. NYCL	c253307_g1	-3.53247	0.009517
NYSL vs. NYCL	c133945_g1	1.40777	0.0095475
NYSL vs. NYCL	c118080_g1	3.59993	0.0096191
NYSL vs. NYCL	c131192_g1	6.43191	0.0096191
NYSL vs. NYCL	c114214_g1	-3.52564	0.0096281
NYSL vs. NYCL	c128833_g7	-2.0897	0.0096281
NYSL vs. NYCL	c46790_g1	-3.52603	0.0096281
NYSL vs. NYCL	c101678_g1	-3.52486	0.0096383
NYSL vs. NYCL	c126500_g2	4.14946	0.0096516
NYSL vs. NYCL	c128860_g1	-1.76487	0.0096795
NYSL vs. NYCL	c124327_g2	6.43683	0.0096805
NYSL vs. NYCL	c136025_g2	-2.22945	0.0097083
NYSL vs. NYCL	c1757_g1	-3.51839	0.0097506
NYSL vs. NYCL	c125000_g1	1.59018	0.009769
NYSL vs. NYCL	c119257_g1	-3.40024	0.0097951
NYSL vs. NYCL	c217816_g1	3.62285	0.009802
NYSL vs. NYCL	c120047_g1	2.09314	0.0098459
NYSL vs. NYCL	c132411_g1	-1.5863	0.0098663
NYSL vs. NYCL	c192820_g1	3.58696	0.0098943
NYSL vs. NYCL	c119639_g1	-3.50993	0.0098961
NYSL vs. NYCL	c118717_g1	6.42738	0.010019
NYSL vs. NYCL	c109839_g1	-3.5034	0.010037
NYSL vs. NYCL	c110891_g1	-3.503	0.010039
NYSL vs. NYCL	c116383_g1	-3.50261	0.01004
NYSL vs. NYCL	c114073_g1	-3.50182	0.010052
NYSL vs. NYCL	c130437_g1	1.3864	0.010063
NYSL vs. NYCL	c130865_g2	-1.96957	0.010147
NYSL vs. NYCL	c102463_g1	-3.49604	0.010161
NYSL vs. NYCL	c119904_g6	1.69992	0.010161
NYSL vs. NYCL	c116282_g2	-3.49485	0.010174
NYSL vs. NYCL	c97640_g2	-3.49485	0.010174
NYSL vs. NYCL	c135677_g2	-1.6262	0.010183
NYSL vs. NYCL	c126013_g1	1.44552	0.01027
NYSL vs. NYCL	c106306_g1	-3.48784	0.010323
NYSL vs. NYCL	c104635_g1	-3.48744	0.010325
NYSL vs. NYCL	c97810_g1	-3.48704	0.010326
NYSL vs. NYCL	c135221_g1	-1.34313	0.010352
NYSL vs. NYCL	c126802_g1	-3.24049	0.010356
NYSL vs. NYCL	c109336_g1	-3.48	0.010479
NYSL vs. NYCL	c105950_g1	3.56033	0.01058
NYSL vs. NYCL	c119752_g1	6.73044	0.010598
NYSL vs. NYCL	c74660_g1	-3.46338	0.010882
NYSL vs. NYCL	c120396_g1	-3.52491	0.011023
NYSL vs. NYCL	c118995_g1	-1.63044	0.011081
NYSL vs. NYCL	c123304_g3	2.13778	0.011125
NYSL vs. NYCL	c136883_g1	-1.41757	0.011233
NYSL vs. NYCL	c132222_g1	3.38959	0.011261
NYSL vs. NYCL	c106613_g1	-3.50998	0.011363
NYSL vs. NYCL	c131209_g1	6.91646	0.011363
NYSL vs. NYCL	c99375_g1	-3.5088	0.011384
NYSL vs. NYCL	c119337_g4	-3.50841	0.011386
NYSL vs. NYCL	c95980_g1	3.56423	0.011411
NYSL vs. NYCL	c135337_g2	3.17679	0.011483
NYSL vs. NYCL	c120526_g1	-1.30569	0.011537
NYSL vs. NYCL	c285460_g1	-3.43204	0.01162
NYSL vs. NYCL	c117997_g1	-3.49528	0.011696
NYSL vs. NYCL	c108634_g2	-3.49449	0.011709
NYSL vs. NYCL	c130053_g1	-1.35743	0.011804
NYSL vs. NYCL	c106674_g1	3.55093	0.011823
NYSL vs. NYCL	c104621_g1	-3.48748	0.011872
NYSL vs. NYCL	c118215_g1	-3.48629	0.011872
NYSL vs. NYCL	c245815_g1	-3.48629	0.011872
NYSL vs. NYCL	c73335_g1	-3.48629	0.011872
NYSL vs. NYCL	c88848_g1	3.58159	0.011872
NYSL vs. NYCL	c134059_g1	5.84278	0.011981
NYSL vs. NYCL	c108620_g4	1.59529	0.01201
NYSL vs. NYCL	c125281_g1	-1.9485	0.012028
NYSL vs. NYCL	c94539_g1	-3.47844	0.012056
NYSL vs. NYCL	c119582_g2	2.04805	0.012076
NYSL vs. NYCL	c113106_g1	6.15359	0.01209
NYSL vs. NYCL	c115422_g1	3.50605	0.012229
NYSL vs. NYCL	c123022_g1	-3.47095	0.012229
NYSL vs. NYCL	c90548_g1	-3.47095	0.012229
NYSL vs. NYCL	c120064_g4	2.07317	0.012245
NYSL vs. NYCL	c113222_g2	3.19848	0.012366
NYSL vs. NYCL	c115406_g1	-3.46383	0.012401
NYSL vs. NYCL	c117430_g1	3.63269	0.012414
NYSL vs. NYCL	c120609_g1	-1.50412	0.012547
NYSL vs. NYCL	c115075_g1	-3.45586	0.012607
NYSL vs. NYCL	c129978_g1	-3.55541	0.012607
NYSL vs. NYCL	c120897_g1	-1.3302	0.012608
NYSL vs. NYCL	c113618_g1	3.55502	0.01267
NYSL vs. NYCL	c131792_g3	-1.94668	0.012736
NYSL vs. NYCL	c104475_g1	-3.44825	0.012786
NYSL vs. NYCL	c105227_g1	-3.44702	0.012813
NYSL vs. NYCL	c104390_g1	3.54826	0.012892
NYSL vs. NYCL	c116942_g1	-3.19244	0.012923
NYSL vs. NYCL	c115635_g1	-3.4406	0.012969
NYSL vs. NYCL	c131060_g1	-1.33803	0.012969
NYSL vs. NYCL	c99730_g1	-3.44019	0.012972
NYSL vs. NYCL	c118434_g2	-1.30512	0.012987
NYSL vs. NYCL	c120495_g1	6.82706	0.012996
NYSL vs. NYCL	c120346_g1	-1.47834	0.013087
NYSL vs. NYCL	c92898_g1	-1.60403	0.013087
NYSL vs. NYCL	c129684_g7	-3.43333	0.013134
NYSL vs. NYCL	c112186_g1	-3.4325	0.013139
NYSL vs. NYCL	c43063_g1	-3.4325	0.013139
NYSL vs. NYCL	c95716_g1	-3.43209	0.013142
NYSL vs. NYCL	c123733_g1	-1.46851	0.013221
NYSL vs. NYCL	c119880_g1	2.3241	0.013336
NYSL vs. NYCL	c80583_g1	-3.42394	0.013367
NYSL vs. NYCL	c129463_g1	3.17933	0.013677
NYSL vs. NYCL	c173457_g1	3.5214	0.013801
NYSL vs. NYCL	c38192_g1	-3.47808	0.013819
NYSL vs. NYCL	c122754_g1	1.64278	0.013907
NYSL vs. NYCL	c116234_g1	2.62685	0.014065
NYSL vs. NYCL	c121019_g1	3.48218	0.014065
NYSL vs. NYCL	c121870_g1	-1.28747	0.014065
NYSL vs. NYCL	c136099_g2	-1.46815	0.014065
NYSL vs. NYCL	c130580_g1	2.23488	0.014191
NYSL vs. NYCL	c113950_g1	5.12511	0.014212
NYSL vs. NYCL	c110671_g1	-3.46266	0.014229
NYSL vs. NYCL	c107921_g1	3.4749	0.01433
NYSL vs. NYCL	c130243_g1	-1.29456	0.01433
NYSL vs. NYCL	c122993_g1	-1.32685	0.014347
NYSL vs. NYCL	c114015_g1	-3.45508	0.014421
NYSL vs. NYCL	c114151_g1	1.90588	0.014421
NYSL vs. NYCL	c135981_g1	1.28647	0.014421
NYSL vs. NYCL	c120480_g2	-1.28645	0.014475
NYSL vs. NYCL	c16121_g1	3.50071	0.014505
NYSL vs. NYCL	c122236_g1	-1.29795	0.014545
NYSL vs. NYCL	c120284_g1	-3.44747	0.014623
NYSL vs. NYCL	c15605_g1	-3.44665	0.014639
NYSL vs. NYCL	c127661_g1	1.58728	0.014787
NYSL vs. NYCL	c124283_g1	-3.44023	0.014825
NYSL vs. NYCL	c134041_g3	-2.04636	0.014825
NYSL vs. NYCL	c16144_g2	3.52508	0.014825
NYSL vs. NYCL	c127870_g2	-3.439	0.014843
NYSL vs. NYCL	c117315_g1	2.18743	0.015096
NYSL vs. NYCL	c62113_g1	3.58267	0.015133
NYSL vs. NYCL	c129098_g1	1.36877	0.015153
NYSL vs. NYCL	c105478_g1	-1.2804	0.015163
NYSL vs. NYCL	c128333_g3	-3.16066	0.015163
NYSL vs. NYCL	c26941_g1	-3.42315	0.015324
NYSL vs. NYCL	c141786_g1	3.51158	0.015335
NYSL vs. NYCL	c289122_g1	3.51125	0.015339
NYSL vs. NYCL	c121587_g1	-1.97073	0.015343
NYSL vs. NYCL	c119034_g1	-3.41662	0.015509
NYSL vs. NYCL	c117824_g1	-3.41578	0.015519
NYSL vs. NYCL	c129010_g1	-3.28866	0.015519
NYSL vs. NYCL	c116337_g1	-3.40796	0.015774
NYSL vs. NYCL	c126693_g9	5.9115	0.015774
NYSL vs. NYCL	c109278_g1	-3.40754	0.015778
NYSL vs. NYCL	c127284_g1	1.4225	0.015897
NYSL vs. NYCL	c127097_g2	-3.39925	0.016057
NYSL vs. NYCL	c100189_g1	-3.39883	0.016061
NYSL vs. NYCL	c129378_g1	5.99248	0.016192
NYSL vs. NYCL	c132517_g1	-1.31565	0.016192
NYSL vs. NYCL	c249642_g1	3.48351	0.01649
NYSL vs. NYCL	c320923_g1	3.60282	0.016516
NYSL vs. NYCL	c123779_g5	1.93015	0.01653
NYSL vs. NYCL	c124806_g1	-1.37036	0.01653
NYSL vs. NYCL	c128684_g2	-1.3159	0.01653
NYSL vs. NYCL	c130986_g6	-3.38381	0.01653
NYSL vs. NYCL	c58304_g1	1.85285	0.016658
NYSL vs. NYCL	c109443_g1	3.47658	0.016746
NYSL vs. NYCL	c122641_g1	-1.79557	0.016849
NYSL vs. NYCL	c134442_g1	-1.27258	0.016849
NYSL vs. NYCL	c126423_g2	-1.28981	0.016853
NYSL vs. NYCL	c110236_g1	-3.3669	0.017071
NYSL vs. NYCL	c117508_g1	-3.3669	0.017071
NYSL vs. NYCL	c118265_g1	-3.3669	0.017071
NYSL vs. NYCL	c77156_g1	-3.3669	0.017071
NYSL vs. NYCL	c17164_g1	-3.36647	0.017076
NYSL vs. NYCL	c123981_g1	4.99158	0.017201
NYSL vs. NYCL	c88908_g1	-3.4467	0.017263
NYSL vs. NYCL	c134820_g2	-1.37105	0.017337
NYSL vs. NYCL	c125752_g1	1.49485	0.017351
NYSL vs. NYCL	c103243_g1	-3.35794	0.017352
NYSL vs. NYCL	c105561_g1	-3.42277	0.01758
NYSL vs. NYCL	c121897_g2	-3.42277	0.01758
NYSL vs. NYCL	c127318_g1	1.44527	0.017629
NYSL vs. NYCL	c109137_g1	-3.34936	0.017647
NYSL vs. NYCL	c115298_g1	-1.42655	0.017724
NYSL vs. NYCL	c26281_g1	-3.51878	0.017724
NYSL vs. NYCL	c125137_g1	4.9209	0.017787
NYSL vs. NYCL	c96714_g1	-3.41541	0.017795
NYSL vs. NYCL	c119168_g2	-3.41499	0.017799
NYSL vs. NYCL	c136432_g1	-1.30747	0.017882
NYSL vs. NYCL	c314095_g1	3.48089	0.017971
NYSL vs. NYCL	c122604_g1	1.86606	0.018007
NYSL vs. NYCL	c124286_g2	-3.40758	0.018043
NYSL vs. NYCL	c118962_g1	-3.40632	0.018081
NYSL vs. NYCL	c132444_g1	-1.83323	0.018081
NYSL vs. NYCL	c109962_g1	-3.39929	0.018327
NYSL vs. NYCL	c117714_g1	-3.39929	0.018327
NYSL vs. NYCL	c100948_g1	-3.39138	0.018579
NYSL vs. NYCL	c101776_g1	-3.39096	0.018579
NYSL vs. NYCL	c105629_g1	-3.39096	0.018579
NYSL vs. NYCL	c108632_g1	-3.39096	0.018579
NYSL vs. NYCL	c111016_g1	-3.39181	0.018579
NYSL vs. NYCL	c115170_g1	-3.39096	0.018579
NYSL vs. NYCL	c119295_g1	-3.39138	0.018579
NYSL vs. NYCL	c111496_g1	-3.3901	0.018588
NYSL vs. NYCL	c126561_g1	1.28438	0.018588
NYSL vs. NYCL	c127080_g1	-1.28343	0.018639
NYSL vs. NYCL	c117120_g1	3.49876	0.018725
NYSL vs. NYCL	c109448_g1	3.19885	0.018738
NYSL vs. NYCL	c106531_g1	-3.383	0.018819
NYSL vs. NYCL	c125098_g1	-3.383	0.018819
NYSL vs. NYCL	c87114_g1	-3.38257	0.018823
NYSL vs. NYCL	c122073_g1	-3.38214	0.018828
NYSL vs. NYCL	c117119_g1	1.96182	0.018887
NYSL vs. NYCL	c73682_g1	5.53041	0.018896
NYSL vs. NYCL	c121364_g1	2.05031	0.018937
NYSL vs. NYCL	c127589_g1	-1.59388	0.019012
NYSL vs. NYCL	c100825_g1	-3.375	0.019051
NYSL vs. NYCL	c113889_g1	-3.375	0.019051
NYSL vs. NYCL	c107059_g1	-3.37456	0.019056
NYSL vs. NYCL	c97503_g1	-3.37413	0.019061
NYSL vs. NYCL	c172379_g2	3.45221	0.019102
NYSL vs. NYCL	c116902_g1	5.44953	0.019121
NYSL vs. NYCL	c126428_g5	-1.27958	0.019142
NYSL vs. NYCL	c115744_g1	-3.64217	0.019143
NYSL vs. NYCL	c128114_g1	2.21887	0.019143
NYSL vs. NYCL	c108583_g1	-3.36738	0.01927
NYSL vs. NYCL	c109558_g1	-3.36608	0.019273
NYSL vs. NYCL	c117955_g1	-3.36652	0.019273
NYSL vs. NYCL	c134764_g4	-3.36652	0.019273
NYSL vs. NYCL	c82378_g1	-3.36608	0.019273
NYSL vs. NYCL	c116329_g4	3.44495	0.019359
NYSL vs. NYCL	c126032_g1	-1.51855	0.019359
NYSL vs. NYCL	c134992_g1	-1.76609	0.019359
NYSL vs. NYCL	c149282_g1	3.41103	0.01937
NYSL vs. NYCL	c122579_g2	2.31367	0.019437
NYSL vs. NYCL	c100557_g1	3.47775	0.019463
NYSL vs. NYCL	c124842_g1	-1.32279	0.019463
NYSL vs. NYCL	c132989_g1	-1.35121	0.019463
NYSL vs. NYCL	c134017_g1	1.29274	0.019584
NYSL vs. NYCL	c128536_g2	-1.25035	0.019607
NYSL vs. NYCL	c103952_g1	3.40392	0.019686
NYSL vs. NYCL	c313481_g1	-3.35028	0.019801
NYSL vs. NYCL	c84365_g1	-3.3494	0.019827
NYSL vs. NYCL	c107277_g1	5.06179	0.01986
NYSL vs. NYCL	c130457_g1	-1.53907	0.019866
NYSL vs. NYCL	c116127_g1	3.39677	0.020037
NYSL vs. NYCL	c116907_g2	-3.34165	0.020104
NYSL vs. NYCL	c147646_g1	-3.34165	0.020104
NYSL vs. NYCL	c120104_g2	-3.34121	0.02011
NYSL vs. NYCL	c325386_g1	3.4233	0.020355
NYSL vs. NYCL	c114676_g1	3.45624	0.020467
NYSL vs. NYCL	c120067_g2	-3.33253	0.020467
NYSL vs. NYCL	c40678_g1	-3.3312	0.020509
NYSL vs. NYCL	c129677_g1	-1.24921	0.02069
NYSL vs. NYCL	c117783_g2	3.41589	0.020724
NYSL vs. NYCL	c101692_g1	-3.3238	0.020764
NYSL vs. NYCL	c110911_g1	-3.3238	0.020764
NYSL vs. NYCL	c120581_g1	-1.30808	0.020764
NYSL vs. NYCL	c330831_g1	3.38146	0.020764
NYSL vs. NYCL	c83798_g1	-3.32424	0.020764
NYSL vs. NYCL	c136142_g1	1.47268	0.02099
NYSL vs. NYCL	c86062_g1	-3.39015	0.021086
NYSL vs. NYCL	c124146_g1	-3.38972	0.021092
NYSL vs. NYCL	c114696_g1	-1.52944	0.021256
NYSL vs. NYCL	c111053_g1	5.34991	0.021327
NYSL vs. NYCL	c131416_g3	6.10093	0.021327
NYSL vs. NYCL	c118610_g1	1.41378	0.021331
NYSL vs. NYCL	c135734_g1	-2.33714	0.021331
NYSL vs. NYCL	c62507_g1	-3.38261	0.021331
NYSL vs. NYCL	c109201_g1	-3.30662	0.02142
NYSL vs. NYCL	c111604_g1	-3.85504	0.021457
NYSL vs. NYCL	c129126_g1	1.79488	0.021486
NYSL vs. NYCL	c115170_g2	-3.37332	0.021705
NYSL vs. NYCL	c112247_g1	-3.29863	0.021748
NYSL vs. NYCL	c124327_g1	5.95412	0.021756
NYSL vs. NYCL	c131887_g2	1.29059	0.021771
NYSL vs. NYCL	c134823_g1	-1.23395	0.021816
NYSL vs. NYCL	c213668_g1	3.42742	0.021816
NYSL vs. NYCL	c121990_g1	3.31835	0.021874
NYSL vs. NYCL	c132573_g1	1.29629	0.021916
NYSL vs. NYCL	c102472_g1	-3.36569	0.021949
NYSL vs. NYCL	c128535_g1	5.69321	0.022176
NYSL vs. NYCL	c122910_g8	3.42039	0.022178
NYSL vs. NYCL	c117188_g1	-3.35672	0.022333
NYSL vs. NYCL	c122359_g1	-3.28023	0.022483
NYSL vs. NYCL	c125267_g1	2.38446	0.022483
NYSL vs. NYCL	c121953_g9	-3.34901	0.022633
NYSL vs. NYCL	c42300_g1	-3.34901	0.022633
NYSL vs. NYCL	c76870_g1	-3.34945	0.022633
NYSL vs. NYCL	c116083_g3	3.44631	0.022776
NYSL vs. NYCL	c111847_g1	-3.27164	0.02283
NYSL vs. NYCL	c135111_g2	2.49165	0.02283
NYSL vs. NYCL	c125039_g1	1.68207	0.022922
NYSL vs. NYCL	c111521_g1	-3.34082	0.022954
NYSL vs. NYCL	c136279_g2	2.87255	0.022954
NYSL vs. NYCL	c135835_g2	-1.9559	0.023017
NYSL vs. NYCL	c133783_g1	5.87605	0.023081
NYSL vs. NYCL	c226806_g1	3.52829	0.023091
NYSL vs. NYCL	c121784_g1	-1.2913	0.023093
NYSL vs. NYCL	c104102_g1	-3.33258	0.023268
NYSL vs. NYCL	c104706_g1	-3.33258	0.023268
NYSL vs. NYCL	c121342_g1	-3.33213	0.023275
NYSL vs. NYCL	c244107_g1	4.02283	0.023506
NYSL vs. NYCL	c118218_g1	-3.32384	0.023635
NYSL vs. NYCL	c125966_g2	-1.23528	0.023635
NYSL vs. NYCL	c98859_g1	-3.32384	0.023635
NYSL vs. NYCL	c104087_g1	-3.3225	0.023688
NYSL vs. NYCL	c129386_g1	1.32921	0.023741
NYSL vs. NYCL	c127439_g3	1.30042	0.023852
NYSL vs. NYCL	c117273_g1	-1.47558	0.023905
NYSL vs. NYCL	c115806_g1	-1.85859	0.023957
NYSL vs. NYCL	c86582_g1	-3.3155	0.023971
NYSL vs. NYCL	c27473_g1	-3.31506	0.023979
NYSL vs. NYCL	c106474_g1	-3.31416	0.023995
NYSL vs. NYCL	c122189_g2	1.68883	0.023995
NYSL vs. NYCL	c102868_g1	-2.98297	0.024072
NYSL vs. NYCL	c114175_g1	3.38325	0.02408
NYSL vs. NYCL	c122462_g1	-1.224	0.02408
NYSL vs. NYCL	c124427_g1	-1.23993	0.024098
NYSL vs. NYCL	c121672_g1	2.02825	0.0244
NYSL vs. NYCL	c134674_g1	-1.23818	0.024439
NYSL vs. NYCL	c84668_g1	3.37563	0.024524
NYSL vs. NYCL	c112828_g1	3.37527	0.024534
NYSL vs. NYCL	c116322_g1	-3.29777	0.024694
NYSL vs. NYCL	c118347_g1	-3.29732	0.024694
NYSL vs. NYCL	c129144_g1	-3.29732	0.024694
NYSL vs. NYCL	c28081_g1	-3.29732	0.024694
NYSL vs. NYCL	c132667_g1	-1.27225	0.024992
NYSL vs. NYCL	c136752_g1	-1.26146	0.025121
NYSL vs. NYCL	c125592_g1	1.52562	0.025519
NYSL vs. NYCL	c128660_g8	5.56997	0.025549
NYSL vs. NYCL	c113458_g1	-3.27936	0.025592
NYSL vs. NYCL	c132852_g1	-1.36443	0.025617
NYSL vs. NYCL	c120712_g1	5.1105	0.025703
NYSL vs. NYCL	c135255_g4	-1.77325	0.025703
NYSL vs. NYCL	c135669_g1	-1.21556	0.025703
NYSL vs. NYCL	c107363_g1	-3.27215	0.025899
NYSL vs. NYCL	c116891_g1	3.35254	0.025899
NYSL vs. NYCL	c132767_g3	1.53001	0.025899
NYSL vs. NYCL	c210686_g1	-3.27123	0.025915
NYSL vs. NYCL	c126903_g1	-1.32765	0.025928
NYSL vs. NYCL	c125791_g1	1.98138	0.026084
NYSL vs. NYCL	c134153_g1	-1.31509	0.026181
NYSL vs. NYCL	c293641_g1	3.22226	0.026181
NYSL vs. NYCL	c126760_g1	-1.52344	0.026224
NYSL vs. NYCL	c101546_g1	4.14462	0.026288
NYSL vs. NYCL	c115944_g1	3.34495	0.026313
NYSL vs. NYCL	c18673_g1	3.37971	0.026348
NYSL vs. NYCL	c128292_g1	2.58589	0.026551
NYSL vs. NYCL	c135164_g5	-1.2157	0.026686
NYSL vs. NYCL	c179803_g1	-3.33085	0.026686
NYSL vs. NYCL	c125453_g4	-3.25294	0.026738
NYSL vs. NYCL	c130867_g1	1.90449	0.026738
NYSL vs. NYCL	c136258_g1	1.29107	0.026738
NYSL vs. NYCL	c116985_g2	2.32469	0.026829
NYSL vs. NYCL	c121464_g2	-1.23211	0.026962
NYSL vs. NYCL	c91301_g1	3.40691	0.027
NYSL vs. NYCL	c171728_g1	-3.32255	0.027034
NYSL vs. NYCL	c102960_g1	-3.24418	0.027147
NYSL vs. NYCL	c108548_g1	-3.24371	0.027147
NYSL vs. NYCL	c125717_g3	-2.32097	0.027147
NYSL vs. NYCL	c117364_g2	-3.31331	0.027493
NYSL vs. NYCL	c128122_g1	5.06746	0.027531
NYSL vs. NYCL	c110996_g1	3.35724	0.027746
NYSL vs. NYCL	c104458_g2	3.35687	0.027757
NYSL vs. NYCL	c110513_g1	-3.30536	0.027867
NYSL vs. NYCL	c76185_g1	-3.30536	0.027867
NYSL vs. NYCL	c136430_g4	1.91826	0.0279
NYSL vs. NYCL	c93389_g1	3.37703	0.027924
NYSL vs. NYCL	c128984_g2	1.99772	0.02794
NYSL vs. NYCL	c41375_g1	-3.09501	0.027976
NYSL vs. NYCL	c83266_g1	-3.22602	0.028017
NYSL vs. NYCL	c117063_g1	-3.29691	0.028256
NYSL vs. NYCL	c181982_g1	3.3136	0.028256
NYSL vs. NYCL	c112198_g1	-3.296	0.028277
NYSL vs. NYCL	c122229_g1	5.48068	0.028311
NYSL vs. NYCL	c133330_g2	2.69553	0.02832
NYSL vs. NYCL	c116633_g1	-1.19361	0.028459
NYSL vs. NYCL	c123789_g1	5.42049	0.028459
NYSL vs. NYCL	c112543_g2	3.59553	0.028482
NYSL vs. NYCL	c104372_g1	3.3415	0.028615
NYSL vs. NYCL	c109716_g2	-3.28796	0.028615
NYSL vs. NYCL	c113329_g1	-3.28796	0.028615
NYSL vs. NYCL	c139272_g1	-3.28842	0.028615
NYSL vs. NYCL	c130975_g1	-1.22401	0.028625
NYSL vs. NYCL	c106382_g1	3.48106	0.028769
NYSL vs. NYCL	c132508_g2	3.38712	0.02878
NYSL vs. NYCL	c117302_g1	5.18695	0.028815
NYSL vs. NYCL	c89620_g1	4.95357	0.028906
NYSL vs. NYCL	c117718_g1	-3.27987	0.028962
NYSL vs. NYCL	c85310_g2	-3.27987	0.028962
NYSL vs. NYCL	c175564_g1	-3.27941	0.028972
NYSL vs. NYCL	c136219_g1	5.19858	0.029169
NYSL vs. NYCL	c207792_g1	3.29756	0.029169
NYSL vs. NYCL	c249533_g1	3.36905	0.029169
NYSL vs. NYCL	c98662_g1	3.36942	0.029169
NYSL vs. NYCL	c127117_g1	-1.6173	0.029272
NYSL vs. NYCL	c125383_g1	2.97997	0.029497
NYSL vs. NYCL	c129325_g1	5.41238	0.029497
NYSL vs. NYCL	c114935_g1	-1.25591	0.029664
NYSL vs. NYCL	c122010_g1	-1.37828	0.029796
NYSL vs. NYCL	c109134_g1	-3.26169	0.029813
NYSL vs. NYCL	c112383_g1	-3.26169	0.029813
NYSL vs. NYCL	c123732_g2	-3.26216	0.029813
NYSL vs. NYCL	c132740_g5	-3.26169	0.029813
NYSL vs. NYCL	c61707_g1	-3.26169	0.029813
NYSL vs. NYCL	c48046_g1	-3.26123	0.029824
NYSL vs. NYCL	c214122_g1	-3.26076	0.029835
NYSL vs. NYCL	c124600_g1	1.28381	0.029976
NYSL vs. NYCL	c123684_g1	-1.24502	0.029985
NYSL vs. NYCL	c124247_g1	1.53397	0.030159
NYSL vs. NYCL	c108308_g1	-3.25346	0.030172
NYSL vs. NYCL	c114974_g1	-3.25252	0.030172
NYSL vs. NYCL	c119946_g1	-3.25392	0.030172
NYSL vs. NYCL	c121953_g7	-3.25299	0.030172
NYSL vs. NYCL	c129647_g2	-1.28358	0.030172
NYSL vs. NYCL	c320090_g1	-3.25252	0.030172
NYSL vs. NYCL	c78274_g1	-3.25252	0.030172
NYSL vs. NYCL	c127934_g1	5.10965	0.030262
NYSL vs. NYCL	c122822_g1	-1.18694	0.030309
NYSL vs. NYCL	c330809_g1	3.3466	0.030511
NYSL vs. NYCL	c173891_g1	3.34623	0.030523
NYSL vs. NYCL	c131599_g2	5.28849	0.030597
NYSL vs. NYCL	c135070_g5	-3.24376	0.030622
NYSL vs. NYCL	c117718_g2	-3.24328	0.030633
NYSL vs. NYCL	c128650_g1	-2.04964	0.0307
NYSL vs. NYCL	c106538_g2	-2.08676	0.030706
NYSL vs. NYCL	c97681_g1	3.3815	0.030781
NYSL vs. NYCL	c122153_g1	-1.25782	0.030955
NYSL vs. NYCL	c129386_g4	1.2586	0.030955
NYSL vs. NYCL	c135334_g1	-1.21862	0.030955
NYSL vs. NYCL	c57167_g1	-3.23541	0.031014
NYSL vs. NYCL	c77552_g1	3.80008	0.031233
NYSL vs. NYCL	c197971_g1	3.37351	0.031317
NYSL vs. NYCL	c131820_g2	-2.27937	0.03146
NYSL vs. NYCL	c50890_g1	3.29438	0.031555
NYSL vs. NYCL	c100434_g1	-3.22512	0.031598
NYSL vs. NYCL	c123405_g3	-1.19925	0.031736
NYSL vs. NYCL	c130444_g1	1.38317	0.031953
NYSL vs. NYCL	c120201_g1	-1.60043	0.032051
NYSL vs. NYCL	c116688_g1	-3.21618	0.03212
NYSL vs. NYCL	c104373_g1	3.35832	0.032366
NYSL vs. NYCL	c114790_g1	1.39005	0.032366
NYSL vs. NYCL	c118582_g1	1.76768	0.032366
NYSL vs. NYCL	c125468_g1	1.33722	0.032366
NYSL vs. NYCL	c127061_g2	-1.34777	0.032366
NYSL vs. NYCL	c127465_g1	1.35024	0.032366
NYSL vs. NYCL	c129647_g1	-1.21273	0.032366
NYSL vs. NYCL	c126658_g1	1.2506	0.032425
NYSL vs. NYCL	c120097_g1	2.76841	0.032475
NYSL vs. NYCL	c129609_g2	5.49788	0.032475
NYSL vs. NYCL	c135109_g1	-1.18089	0.032492
NYSL vs. NYCL	c116860_g1	5.08944	0.032517
NYSL vs. NYCL	c133991_g2	5.08944	0.032517
NYSL vs. NYCL	c129753_g2	2.79645	0.032622
NYSL vs. NYCL	c129640_g1	-1.41502	0.032747
NYSL vs. NYCL	c135927_g1	5.95189	0.032748
NYSL vs. NYCL	c294033_g1	3.35094	0.032748
NYSL vs. NYCL	c123052_g4	2.27174	0.032891
NYSL vs. NYCL	c209989_g1	-3.27854	0.032903
NYSL vs. NYCL	c118519_g2	-3.19864	0.032936
NYSL vs. NYCL	c118682_g1	-3.19816	0.03295
NYSL vs. NYCL	c131841_g2	1.56061	0.032956
NYSL vs. NYCL	c119017_g1	1.73762	0.033053
NYSL vs. NYCL	c128020_g1	-1.47106	0.033053
NYSL vs. NYCL	c133776_g3	-1.64839	0.033085
NYSL vs. NYCL	c128405_g4	3.27014	0.033112
NYSL vs. NYCL	c135538_g1	-1.26414	0.03323
NYSL vs. NYCL	c122735_g1	2.6796	0.033242
NYSL vs. NYCL	c122844_g1	-3.26993	0.033285
NYSL vs. NYCL	c128242_g6	1.43207	0.033603
NYSL vs. NYCL	c132585_g3	-1.22544	0.033603
NYSL vs. NYCL	c127507_g1	-1.27704	0.033703
NYSL vs. NYCL	c110793_g1	-3.26128	0.033787
NYSL vs. NYCL	c125644_g2	-3.26081	0.033787
NYSL vs. NYCL	c127880_g1	-1.23385	0.033787
NYSL vs. NYCL	c125206_g1	1.5791	0.033796
NYSL vs. NYCL	c129888_g5	2.29135	0.03384
NYSL vs. NYCL	c172582_g1	4.05832	0.03384
NYSL vs. NYCL	c125980_g1	1.33729	0.033988
NYSL vs. NYCL	c128914_g1	1.25659	0.03406
NYSL vs. NYCL	c133900_g2	1.93656	0.034174
NYSL vs. NYCL	c116468_g1	-3.2521	0.03423
NYSL vs. NYCL	c78052_g1	-3.2521	0.03423
NYSL vs. NYCL	c105381_g1	-3.25163	0.034242
NYSL vs. NYCL	c126839_g1	2.785	0.034254
NYSL vs. NYCL	c129080_g1	-1.71605	0.03441
NYSL vs. NYCL	c128053_g1	3.36299	0.034768
NYSL vs. NYCL	c109122_g1	-3.24286	0.034776
NYSL vs. NYCL	c110686_g1	-3.24239	0.034789
NYSL vs. NYCL	c113220_g1	4.86126	0.03497
NYSL vs. NYCL	c122055_g2	-1.21345	0.035001
NYSL vs. NYCL	c127830_g2	1.2129	0.035169
NYSL vs. NYCL	c110380_g1	-3.23404	0.035275
NYSL vs. NYCL	c111008_g1	-3.23357	0.035275
NYSL vs. NYCL	c130966_g1	1.25925	0.035275
NYSL vs. NYCL	c135085_g3	-3.23357	0.035275
NYSL vs. NYCL	c122573_g1	-1.75967	0.035303
NYSL vs. NYCL	c119834_g1	-2.0597	0.035351
NYSL vs. NYCL	c128543_g1	3.31119	0.035453
NYSL vs. NYCL	c119196_g1	1.26559	0.035489
NYSL vs. NYCL	c133190_g5	-1.62621	0.035582
NYSL vs. NYCL	c134957_g1	-1.22129	0.035614
NYSL vs. NYCL	c111361_g1	-3.22517	0.035718
NYSL vs. NYCL	c122784_g1	-3.22517	0.035718
NYSL vs. NYCL	c114861_g1	-3.22469	0.035732
NYSL vs. NYCL	c128127_g1	-1.55119	0.035767
NYSL vs. NYCL	c132337_g1	5.27062	0.035786
NYSL vs. NYCL	c127665_g1	3.2667	0.035891
NYSL vs. NYCL	c105110_g1	-3.21672	0.036226
NYSL vs. NYCL	c119840_g1	-3.21623	0.036226
NYSL vs. NYCL	c214087_g1	-3.21623	0.036226
NYSL vs. NYCL	c96123_g1	-3.21575	0.036241
NYSL vs. NYCL	c96877_g1	3.33988	0.036324
NYSL vs. NYCL	c127121_g1	2.21029	0.036336
NYSL vs. NYCL	c126784_g1	-1.47587	0.036655
NYSL vs. NYCL	c117350_g1	4.69658	0.03677
NYSL vs. NYCL	c118264_g1	-3.20677	0.036805
NYSL vs. NYCL	c41680_g1	-3.20628	0.03682
NYSL vs. NYCL	c129434_g2	-3.2058	0.036835
NYSL vs. NYCL	c88163_g1	-3.20531	0.03685
NYSL vs. NYCL	c128809_g1	2.61359	0.036882
NYSL vs. NYCL	c131044_g1	-1.28446	0.036882
NYSL vs. NYCL	c115931_g1	3.28781	0.037151
NYSL vs. NYCL	c211021_g1	3.288	0.037151
NYSL vs. NYCL	c106333_g1	-3.19723	0.037334
NYSL vs. NYCL	c114851_g1	-3.19723	0.037334
NYSL vs. NYCL	c265609_g1	-3.19675	0.03735
NYSL vs. NYCL	c109048_g1	1.91539	0.037395
NYSL vs. NYCL	c118029_g1	-2.16637	0.037431
NYSL vs. NYCL	c112308_g2	3.27947	0.037755
NYSL vs. NYCL	c129386_g3	1.28396	0.037755
NYSL vs. NYCL	c145714_g1	3.27967	0.037755
NYSL vs. NYCL	c254326_g1	3.27967	0.037755
NYSL vs. NYCL	c282063_g1	3.27986	0.037755
NYSL vs. NYCL	c114911_g1	-3.18813	0.037813
NYSL vs. NYCL	c115545_g1	-3.18764	0.037813
NYSL vs. NYCL	c265455_g1	-3.18813	0.037813
NYSL vs. NYCL	c37810_g1	-3.18764	0.037813
NYSL vs. NYCL	c131692_g1	-1.17274	0.037817
NYSL vs. NYCL	c104436_g1	-2.659	0.037906
NYSL vs. NYCL	c116075_g1	4.79471	0.037906
NYSL vs. NYCL	c125200_g1	1.52085	0.037906
NYSL vs. NYCL	c115763_g1	-3.33072	0.038048
NYSL vs. NYCL	c100964_g1	4.80996	0.038203
NYSL vs. NYCL	c110777_g1	-3.17847	0.038203
NYSL vs. NYCL	c114032_g1	-3.17946	0.038203
NYSL vs. NYCL	c116367_g3	-3.17847	0.038203
NYSL vs. NYCL	c125125_g2	4.91603	0.038203
NYSL vs. NYCL	c131311_g1	-1.94697	0.038203
NYSL vs. NYCL	c132243_g1	-1.31071	0.038203
NYSL vs. NYCL	c28974_g1	-3.17847	0.038203
NYSL vs. NYCL	c317394_g1	5.131	0.038203
NYSL vs. NYCL	c96728_g1	-3.17847	0.038203
NYSL vs. NYCL	c16280_g1	-3.17798	0.03822
NYSL vs. NYCL	c119491_g1	4.69771	0.03849
NYSL vs. NYCL	c132335_g2	1.83122	0.03849
NYSL vs. NYCL	c126827_g1	-1.64974	0.038542
NYSL vs. NYCL	c117927_g1	-1.22262	0.038563
NYSL vs. NYCL	c124735_g1	4.28321	0.038693
NYSL vs. NYCL	c125520_g6	2.18891	0.038711
NYSL vs. NYCL	c136001_g1	-2.48887	0.038711
NYSL vs. NYCL	c77154_g1	-3.16875	0.038772
NYSL vs. NYCL	c219925_g1	-2.99261	0.038914
NYSL vs. NYCL	c278614_g1	2.66562	0.039002
NYSL vs. NYCL	c96975_g1	3.3004	0.039002
NYSL vs. NYCL	c126276_g1	-1.17373	0.039213
NYSL vs. NYCL	c117764_g1	4.72194	0.039545
NYSL vs. NYCL	c126142_g1	-1.09852	0.039545
NYSL vs. NYCL	c114877_g1	3.29252	0.039703
NYSL vs. NYCL	c129337_g5	-3.67516	0.039737
NYSL vs. NYCL	c130513_g1	-1.13038	0.03989
NYSL vs. NYCL	c134228_g1	3.1262	0.039962
NYSL vs. NYCL	c316228_g1	-3.15011	0.040029
NYSL vs. NYCL	c112459_g1	3.24705	0.040183
NYSL vs. NYCL	c132068_g1	-1.27593	0.040214
NYSL vs. NYCL	c117183_g1	-1.5258	0.040232
NYSL vs. NYCL	c124760_g1	-1.84274	0.040232
NYSL vs. NYCL	c136115_g2	1.23627	0.040281
NYSL vs. NYCL	c119101_g1	-3.1402	0.040713
NYSL vs. NYCL	c104778_g1	3.23848	0.040958
NYSL vs. NYCL	c124913_g1	-1.15897	0.04139
NYSL vs. NYCL	c131944_g3	-1.27546	0.04139
NYSL vs. NYCL	c118330_g1	-3.1297	0.041503
NYSL vs. NYCL	c132802_g1	-1.20586	0.041699
NYSL vs. NYCL	c99638_g1	5.25463	0.041776
NYSL vs. NYCL	c121369_g1	3.43713	0.042086
NYSL vs. NYCL	c132483_g2	1.17865	0.042304
NYSL vs. NYCL	c114039_g1	-3.19728	0.042546
NYSL vs. NYCL	c109803_g1	-3.19582	0.042622
NYSL vs. NYCL	c114095_g1	-3.19582	0.042622
NYSL vs. NYCL	c129663_g4	1.57031	0.042734
NYSL vs. NYCL	c130741_g1	-1.12518	0.0429
NYSL vs. NYCL	c120960_g1	-1.15038	0.043168
NYSL vs. NYCL	c118107_g1	-1.53955	0.043208
NYSL vs. NYCL	c131551_g2	-3.1872	0.043208
NYSL vs. NYCL	c60012_g1	-3.1872	0.043208
NYSL vs. NYCL	c110354_g2	-3.18622	0.043267
NYSL vs. NYCL	c122591_g1	2.87994	0.04327
NYSL vs. NYCL	c131791_g1	-1.91828	0.04327
NYSL vs. NYCL	c113716_g1	3.2519	0.043283
NYSL vs. NYCL	c126693_g5	4.96537	0.043471
NYSL vs. NYCL	c123672_g1	3.75319	0.043484
NYSL vs. NYCL	c134238_g2	1.88769	0.04357
NYSL vs. NYCL	c130739_g3	1.63903	0.043698
NYSL vs. NYCL	c125400_g1	1.74501	0.043718
NYSL vs. NYCL	c111835_g1	-3.17704	0.043721
NYSL vs. NYCL	c113247_g1	-3.17704	0.043721
NYSL vs. NYCL	c120358_g1	-3.17704	0.043721
NYSL vs. NYCL	c122521_g1	5.64973	0.043721
NYSL vs. NYCL	c130892_g1	1.32995	0.043721
NYSL vs. NYCL	c131766_g4	-1.16182	0.043721
NYSL vs. NYCL	c130539_g1	-1.62052	0.043818
NYSL vs. NYCL	c127339_g1	1.67427	0.043842
NYSL vs. NYCL	c110658_g1	3.24335	0.043899
NYSL vs. NYCL	c130875_g2	-1.63521	0.044068
NYSL vs. NYCL	c131073_g1	-1.10333	0.044179
NYSL vs. NYCL	c134713_g1	-1.14647	0.044219
NYSL vs. NYCL	c118517_g1	-3.1688	0.044243
NYSL vs. NYCL	c295057_g1	-3.1688	0.044243
NYSL vs. NYCL	c129541_g1	-1.24178	0.044288
NYSL vs. NYCL	c116151_g1	-3.16731	0.044301
NYSL vs. NYCL	c125058_g1	1.38092	0.044301
NYSL vs. NYCL	c133003_g1	1.16342	0.044367
NYSL vs. NYCL	c127617_g1	1.44279	0.044371
NYSL vs. NYCL	c121346_g3	3.23516	0.044511
NYSL vs. NYCL	c134699_g2	1.26113	0.044511
NYSL vs. NYCL	c93516_g1	3.23516	0.044511
NYSL vs. NYCL	c104011_g1	3.19628	0.044551
NYSL vs. NYCL	c125988_g1	-1.26619	0.044666
NYSL vs. NYCL	c109963_g1	-3.15901	0.044809
NYSL vs. NYCL	c116644_g1	-3.15851	0.044809
NYSL vs. NYCL	c117316_g1	-3.15851	0.044809
NYSL vs. NYCL	c129585_g1	-1.31294	0.044809
NYSL vs. NYCL	c120824_g7	-3.15751	0.04485
NYSL vs. NYCL	c214658_g1	-3.15751	0.04485
NYSL vs. NYCL	c123399_g2	-1.25175	0.044889
NYSL vs. NYCL	c134663_g2	1.81476	0.04513
NYSL vs. NYCL	c104391_g2	3.22692	0.045164
NYSL vs. NYCL	c278337_g1	-2.94477	0.045164
NYSL vs. NYCL	c109952_g1	-3.14916	0.045472
NYSL vs. NYCL	c114692_g1	-3.14866	0.045493
NYSL vs. NYCL	c128866_g2	2.58239	0.045508
NYSL vs. NYCL	c132153_g2	-1.25218	0.046104
NYSL vs. NYCL	c106553_g1	-3.13974	0.046175
NYSL vs. NYCL	c117585_g1	-3.13974	0.046175
NYSL vs. NYCL	c22309_g1	-3.13974	0.046175
NYSL vs. NYCL	c115776_g1	-3.13924	0.046197
NYSL vs. NYCL	c110979_g1	-3.13873	0.046218
NYSL vs. NYCL	c122475_g1	-1.13536	0.04634
NYSL vs. NYCL	c124502_g3	-1.13316	0.046462
NYSL vs. NYCL	c130015_g1	1.39205	0.046492
NYSL vs. NYCL	c126275_g3	5.8732	0.046558
NYSL vs. NYCL	c118026_g1	4.60317	0.046616
NYSL vs. NYCL	c123979_g4	-3.13078	0.046799
NYSL vs. NYCL	c120313_g1	-3.12976	0.046869
NYSL vs. NYCL	c106290_g1	-3.12874	0.046889
NYSL vs. NYCL	c119451_g1	-3.12925	0.046889
NYSL vs. NYCL	c79912_g1	-3.12874	0.046889
NYSL vs. NYCL	c124280_g1	-1.28546	0.046941
NYSL vs. NYCL	c125368_g1	-1.2158	0.046945
NYSL vs. NYCL	c126633_g1	2.17733	0.046945
NYSL vs. NYCL	c94437_g1	3.24842	0.046945
NYSL vs. NYCL	c116879_g3	4.6851	0.047264
NYSL vs. NYCL	c133303_g2	3.55246	0.047289
NYSL vs. NYCL	c124551_g1	1.23889	0.047362
NYSL vs. NYCL	c92974_g1	-3.12021	0.047483
NYSL vs. NYCL	c104432_g1	5.06808	0.047524
NYSL vs. NYCL	c127685_g1	-1.1254	0.047574
NYSL vs. NYCL	c114273_g1	-3.11816	0.047575
NYSL vs. NYCL	c127850_g1	3.28594	0.047575
NYSL vs. NYCL	c130658_g2	1.36586	0.047669
NYSL vs. NYCL	c124166_g1	-2.77899	0.047806
NYSL vs. NYCL	c127718_g1	1.3861	0.047815
NYSL vs. NYCL	c131832_g2	1.54027	0.047894
NYSL vs. NYCL	c134685_g2	-1.36368	0.047894
NYSL vs. NYCL	c126427_g1	1.18055	0.048017
NYSL vs. NYCL	c74656_g1	-3.11009	0.048162
NYSL vs. NYCL	c117519_g1	4.40016	0.04819
NYSL vs. NYCL	c57130_g1	3.19307	0.048195
NYSL vs. NYCL	c119860_g1	4.50109	0.048438
NYSL vs. NYCL	c132018_g1	-1.13801	0.048551
NYSL vs. NYCL	c118217_g1	-1.4683	0.048859
NYSL vs. NYCL	c124826_g1	-1.46973	0.048859
NYSL vs. NYCL	c91832_g1	-3.09989	0.048961
NYSL vs. NYCL	c114133_g1	-3.09937	0.048986
NYSL vs. NYCL	c130311_g5	-2.47513	0.049042
NYSL vs. NYCL	c133118_g1	1.18782	0.049042
NYSL vs. NYCL	c66249_g1	3.18438	0.049042
NYSL vs. NYCL	c90760_g1	3.23066	0.049176
NYSL vs. NYCL	c133963_g1	1.1312	0.049291
NYSL vs. NYCL	c117293_g1	1.45886	0.049417
NYSL vs. NYCL	c132101_g5	-1.11232	0.049602
NYSL vs. NYCL	c107131_g1	-3.1766	0.049614
NYSL vs. NYCL	c129462_g4	1.17983	0.049784
NYSL vs. NYCL	c126545_g1	-1.14977	0.049809
NYSL vs. NYCL	c134793_g1	-1.12589	0.049988
NYSL vs. NYCL	c80613_g1	3.21528	0.049988
NYSR vs. NYCR	c118216_g1	7.18091	7.3628e-60
NYSR vs. NYCR	c122224_g1	6.33406	1.5405e-58
NYSR vs. NYCR	c133905_g2	6.83619	5.8777e-50
NYSR vs. NYCR	c132132_g1	7.05155	1.9168e-47
NYSR vs. NYCR	c123299_g1	6.6656	7.6203e-46
NYSR vs. NYCR	c126299_g1	-5.48987	2.8164e-43
NYSR vs. NYCR	c123286_g2	-5.81515	1.9864e-42
NYSR vs. NYCR	c114809_g1	-9.57321	2.581e-41
NYSR vs. NYCR	c135320_g2	-5.09121	5.0621e-41
NYSR vs. NYCR	c109695_g1	-8.39612	1.29e-40
NYSR vs. NYCR	c121893_g1	4.99188	6.1144e-39
NYSR vs. NYCR	c121255_g1	6.29773	4.4243e-38
NYSR vs. NYCR	c121566_g1	7.70369	3.1828e-37
NYSR vs. NYCR	c125673_g1	7.09693	3.7066e-37
NYSR vs. NYCR	c109315_g1	5.62002	5.0104e-37
NYSR vs. NYCR	c165374_g1	-8.52175	1.6337e-36
NYSR vs. NYCR	c124628_g5	4.58694	7.1851e-34
NYSR vs. NYCR	c127436_g1	5.07743	1.3308e-33
NYSR vs. NYCR	c122855_g3	6.04501	4.4817e-33
NYSR vs. NYCR	c124254_g1	4.78731	4.6244e-33
NYSR vs. NYCR	c114478_g1	4.48014	2.716e-32
NYSR vs. NYCR	c132333_g1	5.03301	3.2062e-32
NYSR vs. NYCR	c125567_g1	5.00821	3.6497e-32
NYSR vs. NYCR	c118943_g1	7.13168	6.4848e-32
NYSR vs. NYCR	c126965_g1	4.4205	9.6437e-32
NYSR vs. NYCR	c120047_g1	5.93963	7.7484e-31
NYSR vs. NYCR	c127981_g1	10.4121	4.1373e-30
NYSR vs. NYCR	c128882_g1	4.10143	5.3126e-30
NYSR vs. NYCR	c127925_g2	5.03406	2.4157e-28
NYSR vs. NYCR	c109187_g1	-8.01102	3.0692e-28
NYSR vs. NYCR	c126765_g3	4.22533	6.5477e-28
NYSR vs. NYCR	c136840_g5	-4.17269	6.5477e-28
NYSR vs. NYCR	c122870_g1	3.9336	8.7695e-28
NYSR vs. NYCR	c115652_g1	4.78416	1.0688e-27
NYSR vs. NYCR	c136435_g2	-4.13754	1.5488e-27
NYSR vs. NYCR	c127686_g1	-4.39348	2.741e-27
NYSR vs. NYCR	c84903_g1	-9.25324	7.1005e-26
NYSR vs. NYCR	c121388_g1	4.92024	1.1171e-25
NYSR vs. NYCR	c124279_g1	4.14856	1.167e-25
NYSR vs. NYCR	c118125_g1	5.40619	1.7688e-25
NYSR vs. NYCR	c135868_g1	-4.25713	2.6445e-25
NYSR vs. NYCR	c129098_g1	3.67847	3.4452e-25
NYSR vs. NYCR	c122944_g2	-8.70962	3.8384e-25
NYSR vs. NYCR	c252760_g1	-7.24791	5.4993e-25
NYSR vs. NYCR	c130061_g1	5.52754	6.2459e-25
NYSR vs. NYCR	c121959_g1	3.94137	4.4317e-24
NYSR vs. NYCR	c245108_g1	-9.29603	4.4317e-24
NYSR vs. NYCR	c138470_g1	7.93644	4.7525e-24
NYSR vs. NYCR	c26778_g1	-7.02128	4.7525e-24
NYSR vs. NYCR	c121547_g1	4.43944	7.4074e-24
NYSR vs. NYCR	c125670_g1	-3.84413	8.5514e-24
NYSR vs. NYCR	c134947_g1	8.39867	1.2933e-23
NYSR vs. NYCR	c129514_g7	-3.62882	1.8204e-23
NYSR vs. NYCR	c130268_g1	3.82129	1.8204e-23
NYSR vs. NYCR	c111322_g1	4.92513	2.5922e-23
NYSR vs. NYCR	c120836_g1	10.8726	2.9187e-23
NYSR vs. NYCR	c121900_g1	-3.73663	4.1386e-23
NYSR vs. NYCR	c131198_g1	-4.97771	4.5863e-23
NYSR vs. NYCR	c28474_g1	-9.24665	5.4217e-23
NYSR vs. NYCR	c111885_g1	8.36519	5.5117e-23
NYSR vs. NYCR	c122483_g1	7.05795	7.6232e-23
NYSR vs. NYCR	c131555_g1	3.9704	1.0129e-22
NYSR vs. NYCR	c174528_g1	-7.03745	1.4022e-22
NYSR vs. NYCR	c135509_g6	3.6763	1.6377e-22
NYSR vs. NYCR	c125629_g3	4.78956	1.6413e-22
NYSR vs. NYCR	c91500_g2	-7.27432	2.3809e-22
NYSR vs. NYCR	c116990_g1	-3.98583	3.2838e-22
[truncated: 27,729 more rows]
