# Supplementary material for: De novo transcriptome sequencing of two cultivated jute species under salinity stress
Source: PLoS One. 2017 Oct 23;12(10):e0185863. doi: 10.1371/journal.pone.0185863 (PMC5653190; doi:10.1371/journal.pone.0185863)
Supplement: S3 File — (XLS) [file pone.0185863.s003.xls]

## Sheet: Supplementary file S3.
Genes	Gene Length	NR Description
c279685_g1	632	hypothetical protein H310_12329 [Aphanomyces invadans]>gi|673047225|ref|XP_008877573.1| hypothetical protein H310_12330 [Aphanomyces invadans]>gi|574466736|gb|ETV93763.1| hypothetical protein H310_12329 [Aphanomyces invadans]>gi|574466737|gb|ETV93764.1| hypothetical protein H310_12330 [Aphanomyces invadans]
c98463_g2	2388	--
c125511_g1	1739	Enoyl-CoA hydratase/isomerase A [Theobroma cacao]>gi|508714851|gb|EOY06748.1| Enoyl-CoA hydratase/isomerase A [Theobroma cacao]
c174554_g1	694	hypothetical protein EMIHUDRAFT_197348 [Emiliania huxleyi CCMP1516]>gi|485617609|gb|EOD14784.1| hypothetical protein EMIHUDRAFT_197348 [Emiliania huxleyi CCMP1516]
c115522_g2	654	Integrase-type DNA-binding superfamily protein, putative [Theobroma cacao]>gi|508782948|gb|EOY30204.1| Integrase-type DNA-binding superfamily protein, putative [Theobroma cacao]
c41181_g1	867	conserved hypothetical protein [Albugo laibachii Nc14]
c315670_g1	445	predicted protein [Hordeum vulgare subsp. vulgare]
c124222_g1	2074	RING/U-box superfamily protein [Theobroma cacao]>gi|508699296|gb|EOX91192.1| RING/U-box superfamily protein [Theobroma cacao]
c320805_g1	299	--
c327385_g1	1654	unnamed protein product [Blastocystis hominis]
c68013_g1	2237	unnamed protein product [Triticum aestivum]
c84414_g1	658	--
c108930_g1	1097	--
c96831_g1	3881	hypothetical protein CHLNCDRAFT_135408 [Chlorella variabilis]>gi|307106335|gb|EFN54581.1| hypothetical protein CHLNCDRAFT_135408 [Chlorella variabilis]
c132768_g1	2183	Laccase 11 [Theobroma cacao]>gi|508699160|gb|EOX91056.1| Laccase 11 [Theobroma cacao]
c98532_g1	5699	--
c68433_g1	1701	ULK/ULK protein kinase [Aphanomyces invadans]>gi|574472383|gb|ETV99388.1| ULK/ULK protein kinase [Aphanomyces invadans]
c119027_g1	1393	--
c1880_g1	998	hypothetical protein SDRG_09134 [Saprolegnia diclina VS20]>gi|530734905|gb|EQC33147.1| hypothetical protein SDRG_09134 [Saprolegnia diclina VS20]
c116203_g3	927	Glutamate receptor, partial [Theobroma cacao]>gi|508728585|gb|EOY20482.1| Glutamate receptor, partial [Theobroma cacao]
c34785_g2	459	--
c132223_g1	1789	Salicylic acid-binding protein 2 [Theobroma cacao]>gi|508699405|gb|EOX91301.1| Salicylic acid-binding protein 2 [Theobroma cacao]
c119526_g1	859	Uncharacterized protein TCM_019241 [Theobroma cacao]>gi|508712102|gb|EOY03999.1| Uncharacterized protein TCM_019241 [Theobroma cacao]
c125369_g2	1230	Disease resistance-responsive family protein, putative [Theobroma cacao]>gi|508705837|gb|EOX97733.1| Disease resistance-responsive family protein, putative [Theobroma cacao]
c113197_g2	2567	--
c123184_g1	2070	Damaged dna-binding 2, putative isoform 2 [Theobroma cacao]>gi|508783002|gb|EOY30258.1| Damaged dna-binding 2, putative isoform 2 [Theobroma cacao]
c76848_g1	1331	phenylalanine-4-hydroxylase, henna-like protein [Phytophthora infestans T30-4]>gi|262105679|gb|EEY63731.1| phenylalanine-4-hydroxylase, henna-like protein [Phytophthora infestans T30-4]
c122856_g2	7034	flagellar alpha dynein [Volvox carteri f. nagariensis]>gi|300260048|gb|EFJ44270.1| flagellar alpha dynein [Volvox carteri f. nagariensis]
c130659_g1	1226	Cysteine/Histidine-rich C1 domain family protein, putative isoform 1 [Theobroma cacao]>gi|508717777|gb|EOY09674.1| Cysteine/Histidine-rich C1 domain family protein, putative isoform 1 [Theobroma cacao]
c95753_g2	2442	--
c122379_g3	1122	Uncharacterized protein TCM_038276 [Theobroma cacao]>gi|508784066|gb|EOY31322.1| Uncharacterized protein TCM_038276 [Theobroma cacao]
c129713_g1	2490	Kinase superfamily protein [Theobroma cacao]>gi|508699361|gb|EOX91257.1| Kinase superfamily protein [Theobroma cacao]
c134135_g1	3219	hypothetical protein CICLE_v10021006mg [Citrus clementina]>gi|557547547|gb|ESR58525.1| hypothetical protein CICLE_v10021006mg [Citrus clementina]>gi|641867104|gb|KDO85788.1| hypothetical protein CISIN_1g019533mg [Citrus sinensis]
c103280_g1	2452	--
c125648_g1	992	--
c1668_g1	1822	Glutamate cysteine ligase [Ectocarpus siliculosus]
c130000_g4	1266	PREDICTED: RING-H2 finger protein ATL47 [Prunus mume]
c21803_g1	1669	hypothetical protein MIMGU_mgv1a004503mg [Erythranthe guttata]
c89258_g1	1041	unnamed protein product [Albugo candida]
c11090_g1	2383	--
c158510_g1	746	--
c83547_g1	1148	hypothetical protein F443_18197 [Phytophthora parasitica P1569]>gi|568038069|gb|ETM35615.1| hypothetical protein L914_17510 [Phytophthora parasitica]
c130543_g2	3119	PREDICTED: boron transporter 4-like [Citrus sinensis]
c72301_g1	1749	hypothetical protein SORBIDRAFT_01g021020 [Sorghum bicolor]>gi|241921034|gb|EER94178.1| hypothetical protein SORBIDRAFT_01g021020 [Sorghum bicolor]
c135720_g1	4304	HAESA-like 1 isoform 2 [Theobroma cacao]>gi|508780899|gb|EOY28155.1| HAESA-like 1 isoform 2 [Theobroma cacao]
c125648_g2	1177	Early nodulin-like protein 2, putative [Theobroma cacao]>gi|508721141|gb|EOY13038.1| Early nodulin-like protein 2, putative [Theobroma cacao]
c112837_g1	3940	hypothetical protein GUITHDRAFT_96263, partial [Guillardia theta CCMP2712]>gi|428171597|gb|EKX40512.1| hypothetical protein GUITHDRAFT_96263, partial [Guillardia theta CCMP2712]
c119582_g1	948	Nicotinamidase 2 [Theobroma cacao]>gi|508707212|gb|EOX99108.1| Nicotinamidase 2 [Theobroma cacao]
c135093_g1	2173	Aluminum activated malate transporter family protein, putative [Theobroma cacao]>gi|508776682|gb|EOY23938.1| Aluminum activated malate transporter family protein, putative [Theobroma cacao]
c125069_g1	733	--
c130971_g2	2135	Transmembrane amino acid transporter family protein isoform 1 [Theobroma cacao]>gi|590628603|ref|XP_007026763.1| Transmembrane amino acid transporter family protein isoform 1 [Theobroma cacao]>gi|508715367|gb|EOY07264.1| Transmembrane amino acid transporter family protein isoform 1 [Theobroma cacao]>gi|508715368|gb|EOY07265.1| Transmembrane amino acid transporter family protein isoform 1 [Theobro…
c329773_g1	1010	--
c120679_g1	1284	Adenine nucleotide alpha hydrolases-like superfamily protein isoform 1 [Theobroma cacao]>gi|508715466|gb|EOY07363.1| Adenine nucleotide alpha hydrolases-like superfamily protein isoform 1 [Theobroma cacao]
c135281_g5	1076	Heat stress transcription factor A-2c, putative [Theobroma cacao]>gi|508722677|gb|EOY14574.1| Heat stress transcription factor A-2c, putative [Theobroma cacao]
c131453_g1	2302	Malectin/receptor-like protein kinase family protein, putative [Theobroma cacao]>gi|508711852|gb|EOY03749.1| Malectin/receptor-like protein kinase family protein, putative [Theobroma cacao]
c250092_g1	824	hypothetical protein SELMODRAFT_7444, partial [Selaginella moellendorffii]>gi|300142023|gb|EFJ08728.1| hypothetical protein SELMODRAFT_7444, partial [Selaginella moellendorffii]
c255796_g1	677	PREDICTED: 40S ribosomal protein S5-1-like [Brassica rapa]>gi|674878083|emb|CDY53925.1| BnaC03g73560D [Brassica napus]>gi|674959140|emb|CDX73845.1| BnaA03g32020D [Brassica napus]
c100069_g1	1569	predicted protein [Hordeum vulgare subsp. vulgare]
c132244_g1	3588	Pentatricopeptide repeat (PPR) superfamily protein [Theobroma cacao]>gi|508710434|gb|EOY02331.1| Pentatricopeptide repeat (PPR) superfamily protein [Theobroma cacao]
c38980_g1	2094	--
c121603_g1	1951	Uncharacterized protein TCM_034727 [Theobroma cacao]>gi|508723861|gb|EOY15758.1| Uncharacterized protein TCM_034727 [Theobroma cacao]
c62008_g2	601	--
c107030_g1	833	hypothetical protein GUITHDRAFT_151863 [Guillardia theta CCMP2712]>gi|428179471|gb|EKX48342.1| hypothetical protein GUITHDRAFT_151863 [Guillardia theta CCMP2712]
c119084_g1	2427	Uncharacterized protein TCM_033176 [Theobroma cacao]>gi|508722142|gb|EOY14039.1| Uncharacterized protein TCM_033176 [Theobroma cacao]
c87810_g1	1304	glutathione s-transferase [Thalassiosira pseudonana CCMP1335]>gi|220975366|gb|EED93694.1| glutathione s-transferase [Thalassiosira pseudonana CCMP1335]
c83523_g1	1753	hypothetical protein PHYSODRAFT_534103 [Phytophthora sojae]>gi|348665657|gb|EGZ05486.1| hypothetical protein PHYSODRAFT_534103 [Phytophthora sojae]
c115347_g1	5490	hypothetical protein F444_19109 [Phytophthora parasitica P1976]
c134432_g2	1890	RHOMBOID-like 2 [Theobroma cacao]>gi|508777385|gb|EOY24641.1| RHOMBOID-like 2 [Theobroma cacao]
c279781_g1	556	RecName: Full=ADP-ribosylation factor 1 [Daucus carota]>gi|965483|dbj|BAA08259.1| ADP-ribosylation factor [Daucus carota]
c130554_g2	1472	COP1-interacting protein 7, putative isoform 2 [Theobroma cacao]>gi|508720964|gb|EOY12861.1| COP1-interacting protein 7, putative isoform 2 [Theobroma cacao]
c343704_g1	302	--
c114378_g1	421	hypothetical protein AURANDRAFT_59843 [Aureococcus anophagefferens]>gi|323456364|gb|EGB12231.1| hypothetical protein AURANDRAFT_59843 [Aureococcus anophagefferens]
c136278_g1	5986	Neutral/alkaline non-lysosomal ceramidase [Theobroma cacao]>gi|508715419|gb|EOY07316.1| Neutral/alkaline non-lysosomal ceramidase [Theobroma cacao]
c72837_g1	1127	glucan binding protein-2 [Actinophrys sol]
c60126_g1	1272	conserved hypothetical protein [Phytophthora infestans T30-4]>gi|262106586|gb|EEY64638.1| conserved hypothetical protein [Phytophthora infestans T30-4]
c103539_g1	3094	hypothetical protein SDRG_08255 [Saprolegnia diclina VS20]>gi|530735799|gb|EQC34041.1| hypothetical protein SDRG_08255 [Saprolegnia diclina VS20]
c107344_g1	1968	--
c172370_g1	1667	T-complex protein 1 subunit gamma [Phytophthora infestans T30-4]>gi|262108449|gb|EEY66501.1| T-complex protein 1 subunit gamma [Phytophthora infestans T30-4]
c130628_g1	2956	ATPase subunit 1 [Citrullus lanatus]>gi|259156761|gb|ACV96623.1| ATPase subunit 1 [Citrullus lanatus]
c98527_g1	3984	--
c57687_g1	1218	predicted protein [Hordeum vulgare subsp. vulgare]
c82817_g1	1108	splicing factor, arginine/serine-rich 7 [Galdieria sulphuraria]>gi|452822290|gb|EME29311.1| splicing factor, arginine/serine-rich 7 [Galdieria sulphuraria]
c116853_g1	2162	--
c247171_g1	677	hypothetical protein EMIHUDRAFT_249911 [Emiliania huxleyi CCMP1516]>gi|485606566|gb|EOD06308.1| hypothetical protein EMIHUDRAFT_249911 [Emiliania huxleyi CCMP1516]
c103476_g1	765	PF2 [Ectocarpus siliculosus]
c38305_g1	1425	--
c282172_g1	3671	hypothetical protein PHYSODRAFT_486323 [Phytophthora sojae]>gi|348685132|gb|EGZ24947.1| hypothetical protein PHYSODRAFT_486323 [Phytophthora sojae]
c125806_g1	5264	PREDICTED: putative disease resistance RPP13-like protein 2-like [Citrus sinensis]
c126010_g1	1273	2-oxoglutarate-dependent dioxygenase, putative [Theobroma cacao]>gi|508779374|gb|EOY26630.1| 2-oxoglutarate-dependent dioxygenase, putative [Theobroma cacao]
c248967_g1	1424	unknown [Picea sitchensis]
c83329_g1	1333	AAA-ATPase of VPS4/SKD1 family [Coccomyxa subellipsoidea C-169]>gi|384253760|gb|EIE27234.1| AAA-ATPase of VPS4/SKD1 family [Coccomyxa subellipsoidea C-169]
c136507_g2	2340	S-locus lectin protein kinase family protein, putative isoform 2 [Theobroma cacao]>gi|508707360|gb|EOX99256.1| S-locus lectin protein kinase family protein, putative isoform 2 [Theobroma cacao]
c196114_g1	385	60S ribosomal protein L37a, putative [Phytophthora infestans T30-4]>gi|675178309|ref|XP_008898039.1| ribosomal protein L37a [Phytophthora parasitica INRA-310]>gi|66270175|gb|AAY43417.1| ribosomal protein L37 [Phytophthora infestans]>gi|262098710|gb|EEY56762.1| 60S ribosomal protein L37a, putative [Phytophthora infestans T30-4]>gi|566009531|gb|ETI32442.1| ribosomal protein L37a [Phytophthora paras…
c15723_g2	512	predicted protein [Hordeum vulgare subsp. vulgare]
c98076_g1	421	--
c73963_g1	1699	phosphoenolpyruvate carboxykinase, splice variant [Chlamydomonas reinhardtii]>gi|158276342|gb|EDP02115.1| phosphoenolpyruvate carboxykinase, splice variant [Chlamydomonas reinhardtii]
c104484_g3	1453	--
c91539_g2	795	unnamed protein product [Blastocystis hominis]
c131329_g1	1017	--
c98463_g1	3086	--
c133286_g1	3445	Stachyose synthase [Theobroma cacao]>gi|508703407|gb|EOX95303.1| Stachyose synthase [Theobroma cacao]
c98617_g1	449	--
c45486_g1	1502	--
c123080_g1	1639	PREDICTED: putative receptor-like protein kinase At1g72540 [Prunus mume]
c129516_g3	1973	FAD-binding Berberine family protein [Theobroma cacao]>gi|508713201|gb|EOY05098.1| FAD-binding Berberine family protein [Theobroma cacao]
c96734_g1	2369	cell division cycle 48 protein [Prorocentrum minimum]
c99449_g1	1914	--
c130532_g3	1229	--
c246876_g1	1003	--
c80601_g2	1416	hypothetical protein CHLNCDRAFT_140781 [Chlorella variabilis]>gi|307110361|gb|EFN58597.1| hypothetical protein CHLNCDRAFT_140781 [Chlorella variabilis]
c126901_g1	1824	UDP-glucosyl transferase 72E1, putative [Theobroma cacao]>gi|508699270|gb|EOX91166.1| UDP-glucosyl transferase 72E1, putative [Theobroma cacao]
c128451_g1	4649	Melibiase family protein isoform 1 [Theobroma cacao]>gi|508728262|gb|EOY20159.1| Melibiase family protein isoform 1 [Theobroma cacao]
c98364_g2	619	hypothetical protein VOLCADRAFT_102653 [Volvox carteri f. nagariensis]>gi|300268498|gb|EFJ52678.1| hypothetical protein VOLCADRAFT_102653 [Volvox carteri f. nagariensis]
c123550_g1	1069	CASP-like protein, putative [Theobroma cacao]>gi|508715153|gb|EOY07050.1| CASP-like protein, putative [Theobroma cacao]
c130194_g1	3082	DCD (Development and Cell Death) domain protein isoform 2 [Theobroma cacao]>gi|508775399|gb|EOY22655.1| DCD (Development and Cell Death) domain protein isoform 2 [Theobroma cacao]
c135942_g2	3658	Fatty acid desaturase 8 isoform 1 [Theobroma cacao]>gi|590561924|ref|XP_007008947.1| Fatty acid desaturase 8 isoform 1 [Theobroma cacao]>gi|508725859|gb|EOY17756.1| Fatty acid desaturase 8 isoform 1 [Theobroma cacao]>gi|508725860|gb|EOY17757.1| Fatty acid desaturase 8 isoform 1 [Theobroma cacao]
c117940_g1	2222	hypothetical protein GUITHDRAFT_65529, partial [Guillardia theta CCMP2712]>gi|428183447|gb|EKX52305.1| hypothetical protein GUITHDRAFT_65529, partial [Guillardia theta CCMP2712]
c121461_g1	1371	unknown [Populus trichocarpa]
c321347_g1	676	hypothetical protein EMIHUDRAFT_197348 [Emiliania huxleyi CCMP1516]>gi|485617609|gb|EOD14784.1| hypothetical protein EMIHUDRAFT_197348 [Emiliania huxleyi CCMP1516]
c112036_g1	986	40S ribosomal protein S3a [Auxenochlorella protothecoides]
c133505_g2	1297	Polyketide cyclase/dehydrase and lipid transport superfamily protein [Theobroma cacao]>gi|508715194|gb|EOY07091.1| Polyketide cyclase/dehydrase and lipid transport superfamily protein [Theobroma cacao]
c123069_g1	1119	White-brown complex protein 11 [Theobroma cacao]>gi|508706843|gb|EOX98739.1| White-brown complex protein 11 [Theobroma cacao]
c121962_g1	2465	RNA-binding family protein isoform 2 [Theobroma cacao]>gi|508719618|gb|EOY11515.1| RNA-binding family protein isoform 2 [Theobroma cacao]
c131236_g2	1046	PREDICTED: hydrophobic protein LTI6A [Glycine max]
c133538_g1	1515	conserved hypothetical protein [Ricinus communis]>gi|223542074|gb|EEF43618.1| conserved hypothetical protein [Ricinus communis]
c134966_g3	1079	Cysteine/Histidine-rich C1 domain family protein, putative isoform 1 [Theobroma cacao]>gi|508717777|gb|EOY09674.1| Cysteine/Histidine-rich C1 domain family protein, putative isoform 1 [Theobroma cacao]
c90967_g1	863	--
c127489_g5	795	DnaJ protein [Hevea brasiliensis]
c103869_g1	1053	unnamed protein product [Blastocystis hominis]
c4532_g1	1093	hypothetical protein SELMODRAFT_104564, partial [Selaginella moellendorffii]>gi|300156366|gb|EFJ22995.1| hypothetical protein SELMODRAFT_104564, partial [Selaginella moellendorffii]
c109854_g1	4584	hypothetical protein, variant [Aphanomyces astaci]
c6819_g1	1064	unnamed protein product [Albugo candida]
c85284_g1	714	transmembrane protein [Nannochloropsis gaditana]
c136687_g2	7024	Cysteine-rich RLK 34 [Theobroma cacao]>gi|508782361|gb|EOY29617.1| Cysteine-rich RLK 34 [Theobroma cacao]
c133304_g1	1944	Cyclopropane-fatty-acyl-phospholipid synthase isoform 4 [Theobroma cacao]>gi|508714241|gb|EOY06138.1| Cyclopropane-fatty-acyl-phospholipid synthase isoform 4 [Theobroma cacao]
c61143_g1	1953	hypothetical protein CHLNCDRAFT_54582 [Chlorella variabilis]>gi|307103996|gb|EFN52252.1| hypothetical protein CHLNCDRAFT_54582 [Chlorella variabilis]
c121855_g3	1875	UDP-Glycosyltransferase superfamily protein, putative [Theobroma cacao]>gi|508701315|gb|EOX93211.1| UDP-Glycosyltransferase superfamily protein, putative [Theobroma cacao]
c122802_g3	993	PREDICTED: 40S ribosomal protein S4-like isoform 1 [Fragaria vesca subsp. vesca]
c98617_g2	657	--
c127465_g1	2132	Sulfate/thiosulfate import ATP-binding protein cysA, putative [Theobroma cacao]>gi|508701900|gb|EOX93796.1| Sulfate/thiosulfate import ATP-binding protein cysA, putative [Theobroma cacao]
c120433_g1	1312	PREDICTED: peroxidase 3 [Malus domestica]
c295907_g1	545	predicted protein [Hordeum vulgare subsp. vulgare]
c125631_g1	2487	Translation initiation factor SUI1 family protein [Theobroma cacao]>gi|508782655|gb|EOY29911.1| Translation initiation factor SUI1 family protein [Theobroma cacao]
c127138_g1	3173	RING membrane-anchor 3, putative [Theobroma cacao]>gi|508721040|gb|EOY12937.1| RING membrane-anchor 3, putative [Theobroma cacao]
c103870_g1	2212	hypothetical protein GUITHDRAFT_161994 [Guillardia theta CCMP2712]>gi|428181119|gb|EKX49984.1| hypothetical protein GUITHDRAFT_161994 [Guillardia theta CCMP2712]
c60135_g1	2127	hypothetical protein CHLNCDRAFT_142138 [Chlorella variabilis]>gi|307109746|gb|EFN57983.1| hypothetical protein CHLNCDRAFT_142138 [Chlorella variabilis]
c133722_g1	3832	BEL1-like homeodomain protein 1 isoform 1 [Theobroma cacao]>gi|590632917|ref|XP_007027983.1| BEL1-like homeodomain protein 1 isoform 1 [Theobroma cacao]>gi|590632920|ref|XP_007027984.1| BEL1-like homeodomain protein 1 isoform 1 [Theobroma cacao]>gi|508716587|gb|EOY08484.1| BEL1-like homeodomain protein 1 isoform 1 [Theobroma cacao]>gi|508716588|gb|EOY08485.1| BEL1-like homeodomain protein 1 isofo…
c41333_g1	1487	--
c210541_g1	645	PREDICTED: 40S ribosomal protein S8-like [Solanum lycopersicum]
c132767_g3	1444	Sucrose phosphate synthase 1F [Theobroma cacao]>gi|508782178|gb|EOY29434.1| Sucrose phosphate synthase 1F [Theobroma cacao]
c118843_g1	990	--
c133039_g1	1924	Uncharacterized protein isoform 2 [Theobroma cacao]>gi|508712758|gb|EOY04655.1| Uncharacterized protein isoform 2 [Theobroma cacao]
c298108_g1	622	centrin-like protein [Thalassiosira pseudonana CCMP1335]>gi|220974934|gb|EED93263.1| centrin-like protein [Thalassiosira pseudonana CCMP1335]
c131209_g1	1642	Alpha/beta-Hydrolases superfamily protein [Theobroma cacao]>gi|508780794|gb|EOY28050.1| Alpha/beta-Hydrolases superfamily protein [Theobroma cacao]
c60614_g1	392	--
c127438_g1	2229	Ethylene-dependent gravitropism-deficient and yellow-green-like 3 [Theobroma cacao]>gi|508706621|gb|EOX98517.1| Ethylene-dependent gravitropism-deficient and yellow-green-like 3 [Theobroma cacao]
c131594_g1	1428	MLP-like protein 28 [Theobroma cacao]>gi|508709120|gb|EOY01017.1| MLP-like protein 28 [Theobroma cacao]
c131891_g4	583	--
c185356_g1	1137	--
c136882_g1	4954	Multidrug resistance-associated protein 4 isoform 1 [Theobroma cacao]>gi|508703158|gb|EOX95054.1| Multidrug resistance-associated protein 4 isoform 1 [Theobroma cacao]
c111658_g1	735	--
c116707_g1	554	Uncharacterized protein TCM_015506 [Theobroma cacao]>gi|508776442|gb|EOY23698.1| Uncharacterized protein TCM_015506 [Theobroma cacao]
c127162_g1	2111	DEA(D/H)-box RNA helicase family protein isoform 1 [Theobroma cacao]>gi|590694107|ref|XP_007044516.1| DEA(D/H)-box RNA helicase family protein isoform 1 [Theobroma cacao]>gi|508708450|gb|EOY00347.1| DEA(D/H)-box RNA helicase family protein isoform 1 [Theobroma cacao]>gi|508708451|gb|EOY00348.1| DEA(D/H)-box RNA helicase family protein isoform 1 [Theobroma cacao]
c128871_g3	2735	Biotin F [Theobroma cacao]>gi|508775577|gb|EOY22833.1| Biotin F [Theobroma cacao]
c129130_g3	1353	Leucine-rich repeat transmembrane protein kinase protein, putative [Theobroma cacao]>gi|508786934|gb|EOY34190.1| Leucine-rich repeat transmembrane protein kinase protein, putative [Theobroma cacao]
c133791_g2	1875	Transmembrane amino acid transporter family protein isoform 1 [Theobroma cacao]>gi|508786327|gb|EOY33583.1| Transmembrane amino acid transporter family protein isoform 1 [Theobroma cacao]
c132799_g1	2492	Dehydroquinate dehydratase/ shikimate dehydrogenase isoform 1 [Theobroma cacao]>gi|590641031|ref|XP_007030118.1| Dehydroquinate dehydratase/ shikimate dehydrogenase isoform 1 [Theobroma cacao]>gi|508718722|gb|EOY10619.1| Dehydroquinate dehydratase/ shikimate dehydrogenase isoform 1 [Theobroma cacao]>gi|508718723|gb|EOY10620.1| Dehydroquinate dehydratase/ shikimate dehydrogenase isoform 1 [Theobro…
c127828_g1	3794	ATP binding protein, putative [Theobroma cacao]>gi|508786060|gb|EOY33316.1| ATP binding protein, putative [Theobroma cacao]
c254057_g1	1043	PREDICTED: ribokinase, partial [Phoenix dactylifera]
c133027_g1	4200	Methyl-CPG-binding domain 10, putative isoform 1 [Theobroma cacao]>gi|590578341|ref|XP_007013483.1| Methyl-CPG-binding domain 10, putative isoform 1 [Theobroma cacao]>gi|508783845|gb|EOY31101.1| Methyl-CPG-binding domain 10, putative isoform 1 [Theobroma cacao]>gi|508783846|gb|EOY31102.1| Methyl-CPG-binding domain 10, putative isoform 1 [Theobroma cacao]
c128418_g1	2747	Sucrose phosphate synthase 3F isoform 1 [Theobroma cacao]>gi|508713310|gb|EOY05207.1| Sucrose phosphate synthase 3F isoform 1 [Theobroma cacao]
c131620_g3	2786	hypothetical protein PHYSODRAFT_317888 [Phytophthora sojae]>gi|348671055|gb|EGZ10876.1| hypothetical protein PHYSODRAFT_317888 [Phytophthora sojae]
c127473_g2	1225	Uncharacterized protein TCM_034837 [Theobroma cacao]>gi|508724017|gb|EOY15914.1| Uncharacterized protein TCM_034837 [Theobroma cacao]
c81546_g1	1159	--
c317380_g1	1443	PREDICTED: serine carboxypeptidase-like 50-like [Fragaria vesca subsp. vesca]
c115489_g1	745	--
c114110_g2	621	PREDICTED: ubiquitin-NEDD8-like protein RUB2-like [Solanum lycopersicum]>gi|565371991|ref|XP_006352583.1| PREDICTED: ubiquitin-NEDD8-like protein RUB2-like [Solanum tuberosum]
c96002_g1	772	--
c172508_g1	742	S-like ribonuclease [Dionaea muscipula]
c135088_g3	1737	Peroxidase superfamily protein [Theobroma cacao]>gi|508785159|gb|EOY32415.1| Peroxidase superfamily protein [Theobroma cacao]
c131574_g1	1741	hypothetical protein CHLREDRAFT_205567 [Chlamydomonas reinhardtii]>gi|158277477|gb|EDP03245.1| predicted protein [Chlamydomonas reinhardtii]
c129462_g4	2877	--
c15639_g1	864	--
c136371_g1	3010	Cation/H+ exchanger 18 [Theobroma cacao]>gi|508777652|gb|EOY24908.1| Cation/H+ exchanger 18 [Theobroma cacao]
c122321_g1	1484	Late embryogenesis abundant protein [Theobroma cacao]>gi|508703957|gb|EOX95853.1| Late embryogenesis abundant protein [Theobroma cacao]
c125130_g1	2100	Alpha-galactosidase 2 [Theobroma cacao]>gi|508707082|gb|EOX98978.1| Alpha-galactosidase 2 [Theobroma cacao]
c111745_g2	1319	hypothetical protein SDRG_05086 [Saprolegnia diclina VS20]>gi|530739241|gb|EQC37483.1| hypothetical protein SDRG_05086 [Saprolegnia diclina VS20]
c123819_g1	955	polyphenol oxidase 1 [Gossypium hirsutum]
c116465_g1	376	hsp70 protein [Zea mays]
c228981_g1	884	lipase putative [Albugo laibachii Nc14]
c118453_g1	1032	--
c96762_g1	1853	P-type ATPase [Pyropia yezoensis]>gi|115635846|dbj|BAF34369.1| Na+-ATPase [Pyropia yezoensis]
c60294_g1	1201	actin-related protein 2 [Ectocarpus siliculosus]
c126743_g1	1962	O-acetylserine lyase B isoform 2 [Theobroma cacao]>gi|508712753|gb|EOY04650.1| O-acetylserine lyase B isoform 2 [Theobroma cacao]
c73286_g1	766	conserved hypothetical protein [Albugo laibachii Nc14]
c122724_g2	1705	--
c12990_g1	646	synaptobrevinlike protein putative [Albugo laibachii Nc14]
c96641_g1	888	methylsterol monooxygenase [Galdieria sulphuraria]>gi|452819254|gb|EME26318.1| methylsterol monooxygenase [Galdieria sulphuraria]
c247746_g1	610	hypothetical protein VOLCADRAFT_84474 [Volvox carteri f. nagariensis]>gi|300256203|gb|EFJ40475.1| hypothetical protein VOLCADRAFT_84474 [Volvox carteri f. nagariensis]
c113040_g1	1680	--
c88921_g1	664	MaoC-like dehydratase [Phytophthora capsici]
c224167_g1	1734	--
c174528_g1	1787	predicted protein [Hordeum vulgare subsp. vulgare]
c119691_g1	1798	--
c128905_g1	2658	Phototropic-responsive NPH3 family protein, putative isoform 2 [Theobroma cacao]>gi|508707314|gb|EOX99210.1| Phototropic-responsive NPH3 family protein, putative isoform 2 [Theobroma cacao]
c127225_g3	987	Uncharacterized protein TCM_018194 [Theobroma cacao]>gi|508711417|gb|EOY03314.1| Uncharacterized protein TCM_018194 [Theobroma cacao]
c90531_g1	714	hypothetical protein H310_00435 [Aphanomyces invadans]>gi|574483055|gb|ETW10046.1| hypothetical protein H310_00435 [Aphanomyces invadans]
c125717_g3	1702	Nitrate transporter 2:1 [Theobroma cacao]>gi|508787192|gb|EOY34448.1| Nitrate transporter 2:1 [Theobroma cacao]
c86970_g1	514	--
c133536_g3	3577	Diacylglycerol O-acyltransferase [Medicago truncatula]>gi|355513771|gb|AES95394.1| type 2 acyl-CoA diacylglycerol acyltransferase [Medicago truncatula]
c128683_g1	2851	Circadian clock coupling factor ZGT [Theobroma cacao]>gi|508702936|gb|EOX94832.1| Circadian clock coupling factor ZGT [Theobroma cacao]
c117851_g1	985	ABC-2 type transporter family protein [Theobroma cacao]>gi|508726518|gb|EOY18415.1| ABC-2 type transporter family protein [Theobroma cacao]
c317790_g1	942	3-hydroxyisobutyrate dehydrogenase [Galdieria sulphuraria]>gi|452825407|gb|EME32404.1| 3-hydroxyisobutyrate dehydrogenase [Galdieria sulphuraria]
c133648_g1	1681	Uncharacterized protein isoform 1 [Theobroma cacao]>gi|590699670|ref|XP_007045984.1| Uncharacterized protein isoform 1 [Theobroma cacao]>gi|508709918|gb|EOY01815.1| Uncharacterized protein isoform 1 [Theobroma cacao]>gi|508709919|gb|EOY01816.1| Uncharacterized protein isoform 1 [Theobroma cacao]
c104111_g1	720	PREDICTED: pyridine nucleotide-disulfide oxidoreductase domain-containing protein 2-like [Cucumis sativus]
c82696_g1	1592	--
c132668_g1	3405	MIKC mads-box transcription factor SOC1 isoform 1 [Theobroma cacao]>gi|508704239|gb|EOX96135.1| MIKC mads-box transcription factor SOC1 isoform 1 [Theobroma cacao]
c229138_g1	356	unnamed protein product [Chondrus crispus]>gi|507111842|emb|CDF35549.1| unnamed protein product [Chondrus crispus]
c40964_g1	850	hypothetical protein SPRG_11244 [Saprolegnia parasitica CBS 223.65]
c74434_g1	567	predicted protein [Hordeum vulgare subsp. vulgare]
c113544_g1	3615	NADH dehydrogenase subunit 7 (mitochondrion) [endosymbiont of Kryptoperidinium foliaceum]
c9989_g1	999	predicted protein [Hordeum vulgare subsp. vulgare]
c115224_g1	862	Protein PRY2 precursor, putative [Ricinus communis]>gi|223538661|gb|EEF40262.1| Protein PRY2 precursor, putative [Ricinus communis]
c72094_g1	656	conserved unknown protein [Ectocarpus siliculosus]
c76907_g1	1767	hypothetical protein SORBIDRAFT_03g013840 [Sorghum bicolor]>gi|241929779|gb|EES02924.1| hypothetical protein SORBIDRAFT_03g013840 [Sorghum bicolor]
c28474_g1	5611	--
c122006_g1	1903	High-affinity nickel-transport family protein [Theobroma cacao]>gi|508705744|gb|EOX97640.1| High-affinity nickel-transport family protein [Theobroma cacao]
c180532_g1	538	predicted protein [Phaeodactylum tricornutum CCAP 1055/1]>gi|217409162|gb|EEC49094.1| predicted protein [Phaeodactylum tricornutum CCAP 1055/1]
c115134_g1	1021	MATE efflux family protein [Theobroma cacao]>gi|508700091|gb|EOX91987.1| MATE efflux family protein [Theobroma cacao]
c134796_g1	4937	Receptor protein kinase, putative [Theobroma cacao]>gi|508773618|gb|EOY20874.1| Receptor protein kinase, putative [Theobroma cacao]
c132298_g1	2300	Cytochrome BC1 synthesis [Theobroma cacao]>gi|508706070|gb|EOX97966.1| Cytochrome BC1 synthesis [Theobroma cacao]
c120809_g1	1184	Chromatin assembly factor 1 subunit A, putative [Theobroma cacao]>gi|508702259|gb|EOX94155.1| Chromatin assembly factor 1 subunit A, putative [Theobroma cacao]
c87057_g2	1478	hypothetical protein MIMGU_mgv1a005258mg [Erythranthe guttata]
c99358_g1	1156	hypothetical protein H257_07414 [Aphanomyces astaci]
c136757_g1	1973	--
c144166_g1	1029	hypothetical protein EUGRSUZ_D00506 [Eucalyptus grandis]
c125173_g1	1640	SAUR-like auxin-responsive protein family [Theobroma cacao]>gi|508722092|gb|EOY13989.1| SAUR-like auxin-responsive protein family [Theobroma cacao]
c115778_g1	994	--
c123916_g1	1853	hypothetical protein H310_08015 [Aphanomyces invadans]>gi|574472271|gb|ETV99276.1| hypothetical protein H310_08015 [Aphanomyces invadans]
c128171_g2	1192	hypothetical protein SPRG_15352 [Saprolegnia parasitica CBS 223.65]
c124129_g1	1568	Annexin 8, putative [Theobroma cacao]>gi|508718656|gb|EOY10553.1| Annexin 8, putative [Theobroma cacao]
c134840_g1	3751	F26K24.5 protein [Theobroma cacao]>gi|508716626|gb|EOY08523.1| F26K24.5 protein [Theobroma cacao]
c105313_g2	1192	inosine-5'-monophosphate dehydrogenase [Saprolegnia diclina VS20]>gi|530740970|gb|EQC39212.1| inosine-5'-monophosphate dehydrogenase [Saprolegnia diclina VS20]
c131824_g4	1512	PREDICTED: heavy metal-associated isoprenylated plant protein 26-like isoform 1 [Glycine max]
c119467_g1	2806	ABC-2 type transporter family protein [Theobroma cacao]>gi|508726518|gb|EOY18415.1| ABC-2 type transporter family protein [Theobroma cacao]
c121770_g1	2502	Duplicated homeodomain-like superfamily protein isoform 1 [Theobroma cacao]>gi|590585969|ref|XP_007015575.1| Duplicated homeodomain-like superfamily protein isoform 1 [Theobroma cacao]>gi|508785937|gb|EOY33193.1| Duplicated homeodomain-like superfamily protein isoform 1 [Theobroma cacao]>gi|508785938|gb|EOY33194.1| Duplicated homeodomain-like superfamily protein isoform 1 [Theobroma cacao]
c301461_g1	443	--
c128245_g2	727	Late embryogenesis abundant protein, putative [Theobroma cacao]>gi|508776775|gb|EOY24031.1| Late embryogenesis abundant protein, putative [Theobroma cacao]
c125773_g1	2108	Transducin/WD40 repeat-like superfamily protein [Theobroma cacao]>gi|508722751|gb|EOY14648.1| Transducin/WD40 repeat-like superfamily protein [Theobroma cacao]
c67252_g1	890	--
c132784_g1	4753	P-loop containing nucleoside triphosphate hydrolases superfamily protein isoform 1 [Theobroma cacao]>gi|508718398|gb|EOY10295.1| P-loop containing nucleoside triphosphate hydrolases superfamily protein isoform 1 [Theobroma cacao]
c112067_g4	436	60S ribosomal protein L23 [Phytophthora parasitica INRA-310]>gi|695405972|ref|XP_009523977.1| hypothetical protein PHYSODRAFT_285581 [Phytophthora sojae]>gi|348681444|gb|EGZ21260.1| hypothetical protein PHYSODRAFT_285581 [Phytophthora sojae]>gi|566033207|gb|ETI56118.1| 60S ribosomal protein L23 [Phytophthora parasitica P1569]>gi|567970889|gb|ETK95909.1| 60S ribosomal protein L23 [Phytophthora par…
c126081_g1	1299	PREDICTED: blue copper protein-like [Solanum tuberosum]
c125492_g1	1512	--
c122076_g1	2287	WRKY DNA-binding protein 49, putative [Theobroma cacao]>gi|508715593|gb|EOY07490.1| WRKY DNA-binding protein 49, putative [Theobroma cacao]
c175281_g1	1619	Os01g0100900 [Oryza sativa Japonica Group]>gi|62632703|gb|AAX89367.1| sphingosine-1-phosphate lyase [Oryza sativa Japonica Group]>gi|215769425|dbj|BAH01654.1| unnamed protein product [Oryza sativa Japonica Group]>gi|218187335|gb|EEC69762.1| hypothetical protein OsI_00010 [Oryza sativa Indica Group]>gi|222617562|gb|EEE53694.1| hypothetical protein OsJ_00009 [Oryza sativa Japonica Group]>gi|2556727…
c113298_g1	876	unknown [Picea sitchensis]
c67716_g1	3202	hypothetical protein EMIHUDRAFT_205325 [Emiliania huxleyi CCMP1516]>gi|485631199|gb|EOD26333.1| hypothetical protein EMIHUDRAFT_205325 [Emiliania huxleyi CCMP1516]
c97743_g1	374	hypothetical protein PHYSODRAFT_473259 [Phytophthora sojae]>gi|348688583|gb|EGZ28397.1| hypothetical protein PHYSODRAFT_473259 [Phytophthora sojae]
c129790_g2	763	Brassinosteroid insensitive 1-associated receptor kinase 1 precursor [Theobroma cacao]>gi|508720453|gb|EOY12350.1| Brassinosteroid insensitive 1-associated receptor kinase 1 precursor [Theobroma cacao]
c22291_g1	710	PREDICTED: proteasome subunit alpha type-2-like [Brachypodium distachyon]
c126401_g1	3333	Aromatic and neutral transporter 1 [Theobroma cacao]>gi|508717757|gb|EOY09654.1| Aromatic and neutral transporter 1 [Theobroma cacao]
c211331_g1	835	--
c76488_g1	3300	conserved unknown protein [Ectocarpus siliculosus]
c321037_g1	434	--
c59455_g1	1511	predicted protein [Hordeum vulgare subsp. vulgare]
c129533_g2	1100	Ribonuclease 1 [Theobroma cacao]>gi|508710016|gb|EOY01913.1| Ribonuclease 1 [Theobroma cacao]
c124384_g1	3570	Uncharacterized protein TCM_001288 [Theobroma cacao]>gi|508700433|gb|EOX92329.1| Uncharacterized protein TCM_001288 [Theobroma cacao]
c296491_g1	945	hypothetical protein L915_18247 [Phytophthora parasitica]>gi|567977995|gb|ETL28489.1| hypothetical protein L916_18154 [Phytophthora parasitica]>gi|570939361|gb|ETP04618.1| hypothetical protein F441_18628 [Phytophthora parasitica CJ01A1]
c135097_g4	1698	GroES-like zinc-binding alcohol dehydrogenase family protein isoform 2 [Theobroma cacao]>gi|508775811|gb|EOY23067.1| GroES-like zinc-binding alcohol dehydrogenase family protein isoform 2 [Theobroma cacao]
c72593_g1	1001	cAMP-dependent protein kinase [Karlodinium veneficum]>gi|255965973|gb|ACU45272.1| cAMP-dependent protein kinase [Karlodinium veneficum]
c128443_g2	2519	F11F12.5 protein [Theobroma cacao]>gi|508720341|gb|EOY12238.1| F11F12.5 protein [Theobroma cacao]
c132892_g4	1089	UDP-glycosyltransferase 85A1 [Theobroma cacao]>gi|508706854|gb|EOX98750.1| UDP-glycosyltransferase 85A1 [Theobroma cacao]
c76673_g1	1860	hypothetical protein H257_07675 [Aphanomyces astaci]
c60641_g1	1606	Pkinase-domain-containing protein [Coccomyxa subellipsoidea C-169]>gi|384250742|gb|EIE24221.1| Pkinase-domain-containing protein [Coccomyxa subellipsoidea C-169]
c121692_g1	1205	unknown [Arabidopsis thaliana]
c75360_g1	1126	PREDICTED: methionine aminopeptidase 1A-like isoform X1 [Setaria italica]>gi|514815813|ref|XP_004982655.1| PREDICTED: methionine aminopeptidase 1A-like isoform X2 [Setaria italica]
c128354_g1	1553	Cc-nbs-lrr resistance protein, putative [Theobroma cacao]>gi|508779259|gb|EOY26515.1| Cc-nbs-lrr resistance protein, putative [Theobroma cacao]
c133644_g3	3514	Alpha-amylase-like [Theobroma cacao]>gi|508722567|gb|EOY14464.1| Alpha-amylase-like [Theobroma cacao]
c122247_g1	1601	RCD one 2, putative isoform 2 [Theobroma cacao]>gi|508708595|gb|EOY00492.1| RCD one 2, putative isoform 2 [Theobroma cacao]
c175352_g1	950	hypothetical protein EMIHUDRAFT_450854 [Emiliania huxleyi CCMP1516]>gi|485624967|gb|EOD20926.1| hypothetical protein EMIHUDRAFT_450854 [Emiliania huxleyi CCMP1516]
c129487_g1	334	Phytochrome-associated protein 2 isoform 1 [Theobroma cacao]>gi|508783469|gb|EOY30725.1| Phytochrome-associated protein 2 isoform 1 [Theobroma cacao]
c119083_g1	1513	cytochrome c oxidase subunit 1 (mitochondrion) [Nephroselmis olivacea]>gi|6066173|gb|AAF03191.1|AF110138_23 cytochrome c oxidase subunit 1 (mitochondrion) [Nephroselmis olivacea]
c281706_g1	1781	--
c136195_g1	4574	Tir-nbs-lrr resistance protein, putative isoform 1 [Theobroma cacao]>gi|508708365|gb|EOY00262.1| Tir-nbs-lrr resistance protein, putative isoform 1 [Theobroma cacao]
c580_g1	979	serine/threonine-protein phosphatase PP1-gamma catalytic subunit [Phytophthora infestans T30-4]>gi|675172941|ref|XP_008895355.1| serine/threonine-protein phosphatase PP1-beta catalytic subunit [Phytophthora parasitica INRA-310]>gi|695463418|ref|XP_009538713.1| hypothetical protein PHYSODRAFT_356184 [Phytophthora sojae]>gi|262110208|gb|EEY68260.1| serine/threonine-protein phosphatase PP1-gamma cat…
c269743_g1	442	--
c136192_g2	2604	Serine carboxypeptidase II-3 chain B isoform 1 [Theobroma cacao]>gi|590592660|ref|XP_007017342.1| Serine carboxypeptidase II-3 chain B isoform 1 [Theobroma cacao]>gi|508722669|gb|EOY14566.1| Serine carboxypeptidase II-3 chain B isoform 1 [Theobroma cacao]>gi|508722670|gb|EOY14567.1| Serine carboxypeptidase II-3 chain B isoform 1 [Theobroma cacao]
c28366_g1	1232	--
c95548_g1	910	--
c76934_g1	534	ribosomal protein putative [Albugo laibachii Nc14]
c130124_g1	2356	Plant invertase/pectin methylesterase inhibitor superfamily [Theobroma cacao]>gi|508703243|gb|EOX95139.1| Plant invertase/pectin methylesterase inhibitor superfamily [Theobroma cacao]
c87440_g1	3649	--
c75607_g1	1586	beta-D-N-acetylhexosaminidase 1 [Capsicum annuum]
c102607_g1	323	hypothetical protein SPRG_03619 [Saprolegnia parasitica CBS 223.65]
c243601_g1	646	hypothetical protein L915_05736 [Phytophthora parasitica]>gi|568023017|gb|ETL97081.1| hypothetical protein L917_05559 [Phytophthora parasitica]
c131343_g3	1063	Cell division control protein 48 C isoform 1 [Theobroma cacao]>gi|508719973|gb|EOY11870.1| Cell division control protein 48 C isoform 1 [Theobroma cacao]
c119844_g2	7531	hypothetical protein SPRG_04658 [Saprolegnia parasitica CBS 223.65]
c129164_g3	1864	Leucine-rich repeat transmembrane protein kinase isoform 1 [Theobroma cacao]>gi|508721561|gb|EOY13458.1| Leucine-rich repeat transmembrane protein kinase isoform 1 [Theobroma cacao]
c1821_g1	1462	hypothetical protein SELMODRAFT_150347 [Selaginella moellendorffii]>gi|300157354|gb|EFJ23980.1| hypothetical protein SELMODRAFT_150347 [Selaginella moellendorffii]
c124720_g1	1253	Pleiotropic drug resistance 11 [Theobroma cacao]>gi|508778975|gb|EOY26231.1| Pleiotropic drug resistance 11 [Theobroma cacao]
c26415_g1	1422	--
c135384_g1	3933	RAD3-like DNA-binding helicase protein, putative isoform 1 [Theobroma cacao]>gi|508723401|gb|EOY15298.1| RAD3-like DNA-binding helicase protein, putative isoform 1 [Theobroma cacao]
c58016_g1	1586	fha domain protein [Nannochloropsis gaditana]
c59043_g1	1137	conserved unknown protein putative [Albugo laibachii Nc14]
c85023_g1	1106	hypothetical protein GUITHDRAFT_70552 [Guillardia theta CCMP2712]>gi|428177671|gb|EKX46550.1| hypothetical protein GUITHDRAFT_70552 [Guillardia theta CCMP2712]
c135051_g1	4176	Formate dehydrogenase [Theobroma cacao]>gi|508710478|gb|EOY02375.1| Formate dehydrogenase [Theobroma cacao]
c134208_g1	2377	Nuclear factor Y, putative [Theobroma cacao]>gi|508717415|gb|EOY09312.1| Nuclear factor Y, putative [Theobroma cacao]
c129425_g1	1490	Basic leucine-zipper 1, putative [Theobroma cacao]>gi|508714803|gb|EOY06700.1| Basic leucine-zipper 1, putative [Theobroma cacao]
c123439_g1	2295	Uncharacterized protein TCM_036932 [Theobroma cacao]>gi|508782119|gb|EOY29375.1| Uncharacterized protein TCM_036932 [Theobroma cacao]
c132614_g1	2785	12-oxophytodienoate reductase 1 [Theobroma cacao]>gi|508705114|gb|EOX97010.1| 12-oxophytodienoate reductase 1 [Theobroma cacao]
c135666_g1	2001	BRI1-like 2 [Theobroma cacao]>gi|508709352|gb|EOY01249.1| BRI1-like 2 [Theobroma cacao]
c107611_g1	2072	hypothetical protein F443_01373 [Phytophthora parasitica P1569]
c89148_g1	1501	predicted protein [Hordeum vulgare subsp. vulgare]
c109908_g1	3023	hypothetical protein SDRG_05587 [Saprolegnia diclina VS20]>gi|530739128|gb|EQC37370.1| hypothetical protein SDRG_05587 [Saprolegnia diclina VS20]
c126782_g2	1622	Stress enhanced protein 1, putative [Theobroma cacao]>gi|508706449|gb|EOX98345.1| Stress enhanced protein 1, putative [Theobroma cacao]
c127585_g5	2016	PREDICTED: luminal-binding protein 5 [Nicotiana tomentosiformis]
c80164_g1	1052	LAG1 longevity assurance [Phytophthora infestans T30-4]>gi|262101003|gb|EEY59055.1| LAG1 longevity assurance [Phytophthora infestans T30-4]
c116738_g1	885	Transducin/WD40 repeat-like superfamily protein isoform 1 [Theobroma cacao]>gi|508698764|gb|EOX90660.1| Transducin/WD40 repeat-like superfamily protein isoform 1 [Theobroma cacao]
c121838_g1	1438	RING/U-box superfamily protein, putative [Theobroma cacao]>gi|508786404|gb|EOY33660.1| RING/U-box superfamily protein, putative [Theobroma cacao]
c124829_g1	1820	Reticulan like protein B13 [Theobroma cacao]>gi|508699417|gb|EOX91313.1| Reticulan like protein B13 [Theobroma cacao]
c131313_g1	3480	Transducin family protein / WD-40 repeat family protein isoform 1 [Theobroma cacao]>gi|508774929|gb|EOY22185.1| Transducin family protein / WD-40 repeat family protein isoform 1 [Theobroma cacao]
c127303_g1	2595	Nicotianamine synthase 3 [Theobroma cacao]>gi|508719757|gb|EOY11654.1| Nicotianamine synthase 3 [Theobroma cacao]
c313841_g1	2326	hypothetical protein H310_11932 [Aphanomyces invadans]>gi|574467233|gb|ETV94257.1| hypothetical protein H310_11932 [Aphanomyces invadans]
c124037_g1	1724	--
c134961_g5	2326	Inorganic H+ pyrophosphatase [Helicosporidium sp. ATCC 50920]
c106305_g1	1987	acyl-CoA oxidase [Chondrus crispus]>gi|507115272|emb|CDF38750.1| acyl-CoA oxidase [Chondrus crispus]
c129874_g1	2447	UDP-glucose:flavonoid 7-O-glucosyltransferase [Theobroma cacao]>gi|508713215|gb|EOY05112.1| UDP-glucose:flavonoid 7-O-glucosyltransferase [Theobroma cacao]
c248820_g1	1480	predicted protein [Hordeum vulgare subsp. vulgare]
c101058_g3	3385	hypothetical protein CHLNCDRAFT_140513 [Chlorella variabilis]>gi|307110533|gb|EFN58769.1| hypothetical protein CHLNCDRAFT_140513 [Chlorella variabilis]
c500_g1	486	--
c43513_g1	1623	--
c124800_g1	485	Multidrug resistance-associated protein 14, putative [Theobroma cacao]>gi|508777666|gb|EOY24922.1| Multidrug resistance-associated protein 14, putative [Theobroma cacao]
c126632_g1	1475	predicted protein [Hordeum vulgare subsp. vulgare]
c83866_g1	2422	--
c127925_g2	1247	hypothetical protein CISIN_1g027605mg [Citrus sinensis]
c121307_g1	2107	PREDICTED: uncharacterized protein LOC100258564 isoform 2 [Vitis vinifera]>gi|359485547|ref|XP_002272483.2| PREDICTED: uncharacterized protein LOC100258564 isoform 1 [Vitis vinifera]
c120794_g1	1205	Uncharacterized protein TCM_004752 [Theobroma cacao]>gi|508703305|gb|EOX95201.1| Uncharacterized protein TCM_004752 [Theobroma cacao]
c132292_g1	1338	Oxidoreductase, zinc-binding dehydrogenase family protein [Theobroma cacao]>gi|508701918|gb|EOX93814.1| Oxidoreductase, zinc-binding dehydrogenase family protein [Theobroma cacao]
c244848_g1	803	--
c1734_g1	2519	--
c126252_g3	335	histone H4 [Volvox carteri f. nagariensis]>gi|302828386|ref|XP_002945760.1| histone H4 [Volvox carteri f. nagariensis]>gi|302828584|ref|XP_002945859.1| histone H4 [Volvox carteri f. nagariensis]>gi|302829288|ref|XP_002946211.1| histone H4 [Volvox carteri f. nagariensis]>gi|302831139|ref|XP_002947135.1| histone H4 [Volvox carteri f. nagariensis]>gi|302831646|ref|XP_002947388.1| histone H4 [Volvox …
c121876_g1	2099	BnaA02g15190D [Brassica napus]
c132323_g1	984	Serine/threonine kinases,protein kinases,ATP binding,sugar binding,kinases,carbohydrate binding [Theobroma cacao]>gi|508720815|gb|EOY12712.1| Serine/threonine kinases,protein kinases,ATP binding,sugar binding,kinases,carbohydrate binding [Theobroma cacao]
c67765_g1	3005	PREDICTED: AP-1 complex subunit gamma-2-like [Musa acuminata subsp. malaccensis]
c133192_g1	4334	Uncharacterized protein TCM_017290 [Theobroma cacao]>gi|508710993|gb|EOY02890.1| Uncharacterized protein TCM_017290 [Theobroma cacao]
c132686_g1	3660	Transcription factor, putative isoform 1 [Theobroma cacao]>gi|508723503|gb|EOY15400.1| Transcription factor, putative isoform 1 [Theobroma cacao]
c118226_g1	984	Copper transporter, putative [Theobroma cacao]>gi|508786631|gb|EOY33887.1| Copper transporter, putative [Theobroma cacao]
c136518_g2	1224	Cytochrome P450 [Theobroma cacao]>gi|508727131|gb|EOY19028.1| Cytochrome P450 [Theobroma cacao]
c98747_g1	1438	--
c137099_g1	1025	--
c147353_g1	1423	PREDICTED: uridine kinase-like protein 2, chloroplastic-like [Oryza brachyantha]
c173973_g1	2023	--
c278802_g1	1009	similar to deltex 3-like [Ectocarpus siliculosus]
c104111_g2	972	FAD/NAD(P)-binding oxidoreductase family protein [Arabidopsis thaliana]>gi|332008446|gb|AED95829.1| FAD/NAD(P)-binding oxidoreductase family protein [Arabidopsis thaliana]
c133003_g1	3457	Auxin response factor 11 isoform 2 [Theobroma cacao]>gi|508703784|gb|EOX95680.1| Auxin response factor 11 isoform 2 [Theobroma cacao]
c16598_g1	2153	hypothetical protein H310_10054 [Aphanomyces invadans]>gi|574469725|gb|ETV96738.1| hypothetical protein H310_10054 [Aphanomyces invadans]
c40462_g1	1524	unnamed protein product [Chondrus crispus]>gi|507109425|emb|CDF33246.1| unnamed protein product [Chondrus crispus]
c120914_g1	6221	ubiquitin domain-containing protein [Nannochloropsis gaditana]
c287162_g1	1416	PREDICTED: putative 8-amino-7-oxononanoate synthase/2-amino-3-ketobutyrate coenzyme A ligase-like [Cucumis sativus]
c127976_g1	2129	Alpha/beta-Hydrolases superfamily protein [Theobroma cacao]>gi|508780318|gb|EOY27574.1| Alpha/beta-Hydrolases superfamily protein [Theobroma cacao]
c128150_g4	687	3-ketoacyl-CoA synthase 2 [Gossypium raimondii]
c117910_g1	1000	Uncharacterized protein TCM_034853 [Theobroma cacao]>gi|508724034|gb|EOY15931.1| Uncharacterized protein TCM_034853 [Theobroma cacao]
c116968_g1	855	Basic leucine-zipper 4, putative [Theobroma cacao]>gi|508723776|gb|EOY15673.1| Basic leucine-zipper 4, putative [Theobroma cacao]
c116519_g1	1113	PREDICTED: 40S ribosomal protein S2-4 [Vitis vinifera]>gi|147867309|emb|CAN79008.1| hypothetical protein VITISV_042472 [Vitis vinifera]
c126798_g4	481	--
c84151_g1	1610	--
c59820_g2	930	unnamed protein product [Albugo candida]
c149078_g1	814	--
c128970_g1	2549	PREDICTED: probable alpha-glucosidase Os06g0675700 isoform X2 [Zea mays]>gi|413943375|gb|AFW76024.1| hypothetical protein ZEAMMB73_615454 [Zea mays]
c115789_g1	626	ABC-2 type transporter family protein [Theobroma cacao]>gi|508715754|gb|EOY07651.1| ABC-2 type transporter family protein [Theobroma cacao]
c126214_g1	2464	Concanavalin A-like lectin protein kinase family protein, putative [Theobroma cacao]>gi|508717609|gb|EOY09506.1| Concanavalin A-like lectin protein kinase family protein, putative [Theobroma cacao]
c131060_g1	4380	Phosphatidyl inositol monophosphate 5 kinase isoform 1 [Theobroma cacao]>gi|590631120|ref|XP_007027476.1| Phosphatidyl inositol monophosphate 5 kinase isoform 1 [Theobroma cacao]>gi|590631135|ref|XP_007027480.1| Phosphatidyl inositol monophosphate 5 kinase isoform 1 [Theobroma cacao]>gi|508716080|gb|EOY07977.1| Phosphatidyl inositol monophosphate 5 kinase isoform 1 [Theobroma cacao]>gi|508716081|…
c161160_g1	688	--
c123370_g2	1863	UGT protein isoform 1 [Theobroma cacao]>gi|508786629|gb|EOY33885.1| UGT protein isoform 1 [Theobroma cacao]
c131555_g1	2409	U-box domain-containing protein 19, putative [Theobroma cacao]>gi|508773423|gb|EOY20679.1| U-box domain-containing protein 19, putative [Theobroma cacao]
c10096_g1	3334	predicted protein [Hordeum vulgare subsp. vulgare]
c120824_g4	945	unnamed protein product [Blastocystis hominis]
c122269_g1	1621	Homeodomain-leucine zipper protein HD4 [Theobroma cacao]>gi|508699896|gb|EOX91792.1| Homeodomain-leucine zipper protein HD4 [Theobroma cacao]
c270103_g1	612	--
c123406_g1	1105	Uncharacterized protein TCM_018237 [Theobroma cacao]>gi|508711427|gb|EOY03324.1| Uncharacterized protein TCM_018237 [Theobroma cacao]
c125592_g1	1341	Uncharacterized protein TCM_020689 [Theobroma cacao]>gi|508713878|gb|EOY05775.1| Uncharacterized protein TCM_020689 [Theobroma cacao]
c134726_g4	2944	Octicosapeptide/Phox/Bem1p family protein, putative isoform 1 [Theobroma cacao]>gi|590625290|ref|XP_007025842.1| Octicosapeptide/Phox/Bem1p family protein, putative isoform 1 [Theobroma cacao]>gi|508781207|gb|EOY28463.1| Octicosapeptide/Phox/Bem1p family protein, putative isoform 1 [Theobroma cacao]>gi|508781208|gb|EOY28464.1| Octicosapeptide/Phox/Bem1p family protein, putative isoform 1 [Theobro…
c135358_g6	1189	predicted protein [Hordeum vulgare subsp. vulgare]
c117139_g1	6988	--
c120685_g1	1539	RecName: Full=Translationally-controlled tumor protein homolog; Short=TCTP [Elaeis guineensis]>gi|36963062|gb|AAQ87663.1| translationally controlled tumor protein [Elaeis guineensis]>gi|306450591|gb|ADM88549.1| translationally controlled tumor protein [Elaeis guineensis]
c120969_g1	1124	PREDICTED: calmodulin-like protein 3 [Malus domestica]
c129154_g2	2550	ATP synthase CF1 alpha subunit [Theobroma cacao]>gi|309321252|gb|ADO64795.1| ATP synthase CF1 alpha subunit [Theobroma cacao]>gi|328924770|gb|ADO64875.2| ATP synthase CF1 alpha subunit [Theobroma cacao]>gi|371925922|gb|AEX57712.1| ATP synthase CF1 alpha subunit (chloroplast) [Theobroma cacao]>gi|371926004|gb|AEX57793.1| ATP synthase CF1 alpha subunit (chloroplast) [Theobroma cacao]>gi|371926086|g…
c102393_g1	3068	hypothetical protein AURANDRAFT_62439 [Aureococcus anophagefferens]>gi|323454693|gb|EGB10563.1| hypothetical protein AURANDRAFT_62439 [Aureococcus anophagefferens]
c116398_g1	714	RecName: Full=Late embryogenesis abundant protein D-7; Short=LEA D-7 [Gossypium hirsutum]>gi|18497|emb|CAA33194.1| D 29 protein [Gossypium hirsutum]>gi|18505|emb|CAA31589.1| D-7 Lea protein [Gossypium hirsutum]>gi|226551|prf||1601521A Lea D-7 gene
c41579_g1	833	--
c280885_g1	1199	PREDICTED: 60S ribosomal protein L3-like [Glycine max]
c135884_g1	2815	WRKY family transcription factor family protein [Theobroma cacao]>gi|508720248|gb|EOY12145.1| WRKY family transcription factor family protein [Theobroma cacao]
c132439_g2	3842	Pectinacetylesterase family protein [Theobroma cacao]>gi|508719890|gb|EOY11787.1| Pectinacetylesterase family protein [Theobroma cacao]
c174129_g1	2123	alpha-amylase, putative [Phytophthora infestans T30-4]>gi|262111255|gb|EEY69307.1| alpha-amylase, putative [Phytophthora infestans T30-4]
c85763_g1	3996	hypothetical protein SDRG_10880 [Saprolegnia diclina VS20]>gi|530733033|gb|EQC31275.1| hypothetical protein SDRG_10880 [Saprolegnia diclina VS20]
c124392_g2	1815	hypothetical protein PHAVU_003G223800g [Phaseolus vulgaris]>gi|561029054|gb|ESW27694.1| hypothetical protein PHAVU_003G223800g [Phaseolus vulgaris]
c135761_g2	3096	Leucine-rich repeat protein kinase family protein isoform 5 [Theobroma cacao]>gi|508775183|gb|EOY22439.1| Leucine-rich repeat protein kinase family protein isoform 5 [Theobroma cacao]
c121641_g1	1372	60S ribosomal protein L3B [Hevea brasiliensis]
c121893_g1	1433	Uncharacterized protein TCM_015652 [Theobroma cacao]>gi|508776642|gb|EOY23898.1| Uncharacterized protein TCM_015652 [Theobroma cacao]
c123579_g1	1778	Non-race specific disease resistance protein 1-like protein b, putative [Theobroma cacao]>gi|508720667|gb|EOY12564.1| Non-race specific disease resistance protein 1-like protein b, putative [Theobroma cacao]
c125440_g1	1383	Cytochrome c oxidase biogenesis protein Cmc1-like isoform 1 [Theobroma cacao]>gi|508705422|gb|EOX97318.1| Cytochrome c oxidase biogenesis protein Cmc1-like isoform 1 [Theobroma cacao]
c123188_g1	1992	unnamed protein product [Coffea canephora]
c11229_g1	493	predicted protein [Hordeum vulgare subsp. vulgare]
c30971_g1	1254	hypothetical protein PHYSODRAFT_312415 [Phytophthora sojae]>gi|348686547|gb|EGZ26362.1| hypothetical protein PHYSODRAFT_312415 [Phytophthora sojae]
c132188_g1	3489	RING/U-box superfamily protein isoform 3 [Theobroma cacao]>gi|508706044|gb|EOX97940.1| RING/U-box superfamily protein isoform 3 [Theobroma cacao]
c250914_g1	496	DNA-directed RNA polymerase I, II, and III subunit RPABC2 [Saprolegnia diclina VS20]>gi|530730881|gb|EQC29123.1| DNA-directed RNA polymerase I, II, and III subunit RPABC2 [Saprolegnia diclina VS20]
c125271_g3	2974	hypothetical protein POPTR_0014s06580g [Populus trichocarpa]>gi|550323652|gb|EEE99044.2| hypothetical protein POPTR_0014s06580g [Populus trichocarpa]
c29071_g1	802	--
c119223_g1	4280	hypothetical protein SPRG_02218 [Saprolegnia parasitica CBS 223.65]
c133411_g1	1212	hypothetical protein PHAVU_003G277600g [Phaseolus vulgaris]>gi|561029686|gb|ESW28326.1| hypothetical protein PHAVU_003G277600g [Phaseolus vulgaris]
c130388_g1	423	predicted protein [Hordeum vulgare subsp. vulgare]
c128706_g1	2287	PREDICTED: uncharacterized protein LOC103341607 [Prunus mume]
c134922_g2	5451	P60-like, putative [Theobroma cacao]>gi|508725729|gb|EOY17626.1| P60-like, putative [Theobroma cacao]
c135732_g6	452	RecName: Full=Histone H3 [Griffithsia japonica]>gi|32394681|gb|AAN39007.1| histone H3 [Griffithsia japonica]
c2261_g1	919	hypothetical protein AURANDRAFT_53989 [Aureococcus anophagefferens]>gi|323451497|gb|EGB07374.1| hypothetical protein AURANDRAFT_53989 [Aureococcus anophagefferens]
c123917_g1	1599	Uncharacterized protein TCM_020392 [Theobroma cacao]>gi|508713485|gb|EOY05382.1| Uncharacterized protein TCM_020392 [Theobroma cacao]
c78476_g1	971	--
c80189_g1	735	PREDICTED: serine carboxypeptidase-like 20-like [Cicer arietinum]
c9921_g1	1747	A Chain A, Crystal Structure Of Peroxisomal Acyl-Coa Oxidase-Ii (ISS) [Ostreococcus tauri]>gi|116000492|emb|CAL50172.1| Acyl-CoA dehydrogenase/oxidase C-terminal [Ostreococcus tauri]
c208327_g1	518	--
c132745_g2	2946	Hydroxysteroid 11-beta-dehydrogenase 1-like protein isoform 1 [Theobroma cacao]>gi|508725170|gb|EOY17067.1| Hydroxysteroid 11-beta-dehydrogenase 1-like protein isoform 1 [Theobroma cacao]
c127982_g1	3293	WRKY DNA-binding protein 48, putative isoform 1 [Theobroma cacao]>gi|508714871|gb|EOY06768.1| WRKY DNA-binding protein 48, putative isoform 1 [Theobroma cacao]
c124737_g1	1571	PREDICTED: heat shock protein 83-like [Cucumis sativus]>gi|449485495|ref|XP_004157188.1| PREDICTED: heat shock protein 83-like [Cucumis sativus]
c9261_g1	1123	hypothetical protein SPRG_14168 [Saprolegnia parasitica CBS 223.65]
c121255_g1	906	--
c27360_g1	943	--
c104010_g1	1640	hypothetical protein VOLCADRAFT_67317 [Volvox carteri f. nagariensis]>gi|300257937|gb|EFJ42179.1| hypothetical protein VOLCADRAFT_67317 [Volvox carteri f. nagariensis]
c128250_g1	1569	conserved hypothetical protein [Ricinus communis]>gi|223548414|gb|EEF49905.1| conserved hypothetical protein [Ricinus communis]
c134752_g2	666	3-ketoacyl-CoA synthase [Theobroma cacao]>gi|508713954|gb|EOY05851.1| 3-ketoacyl-CoA synthase [Theobroma cacao]
c108270_g1	766	--
c244720_g1	2023	unnamed protein product [Albugo candida]
c287204_g1	725	NADH dehydrogenase (ubiquinone) Fe-S protein 8 [Galdieria sulphuraria]>gi|452821335|gb|EME28367.1| NADH dehydrogenase (ubiquinone) Fe-S protein 8 [Galdieria sulphuraria]
c247602_g1	1609	PREDICTED: aldehyde dehydrogenase family 3 member F1-like [Solanum tuberosum]
c131534_g1	2881	Transducin/WD40 repeat-like superfamily protein isoform 1 [Theobroma cacao]>gi|508700597|gb|EOX92493.1| Transducin/WD40 repeat-like superfamily protein isoform 1 [Theobroma cacao]
c122733_g1	2360	RING/U-box superfamily protein, putative [Theobroma cacao]>gi|508723445|gb|EOY15342.1| RING/U-box superfamily protein, putative [Theobroma cacao]
c101587_g1	1208	hypothetical protein SPRG_15824 [Saprolegnia parasitica CBS 223.65]
c174200_g1	1713	hypothetical protein GUITHDRAFT_81887 [Guillardia theta CCMP2712]>gi|428163879|gb|EKX32928.1| hypothetical protein GUITHDRAFT_81887 [Guillardia theta CCMP2712]
c130200_g1	3765	Microtubule associated protein (MAP65/ASE1) family protein isoform 1 [Theobroma cacao]>gi|508709383|gb|EOY01280.1| Microtubule associated protein (MAP65/ASE1) family protein isoform 1 [Theobroma cacao]
c66956_g1	1148	predicted protein [Hordeum vulgare subsp. vulgare]
c134502_g1	3601	Uncharacterized protein isoform 1 [Theobroma cacao]>gi|590616681|ref|XP_007023574.1| Uncharacterized protein isoform 1 [Theobroma cacao]>gi|508778938|gb|EOY26194.1| Uncharacterized protein isoform 1 [Theobroma cacao]>gi|508778940|gb|EOY26196.1| Uncharacterized protein isoform 1 [Theobroma cacao]
c1308_g1	1283	--
c327443_g1	721	--
c126416_g2	1851	Laccase 3 [Theobroma cacao]>gi|508787362|gb|EOY34618.1| Laccase 3 [Theobroma cacao]
c129872_g1	2125	hypothetical protein JCGZ_07736 [Jatropha curcas]
c1799_g1	1747	hypothetical protein GUITHDRAFT_165730 [Guillardia theta CCMP2712]>gi|428167586|gb|EKX36543.1| hypothetical protein GUITHDRAFT_165730 [Guillardia theta CCMP2712]
c131843_g2	1612	ABC-2 and Plant PDR ABC-type transporter family protein isoform 3 [Theobroma cacao]>gi|508779662|gb|EOY26918.1| ABC-2 and Plant PDR ABC-type transporter family protein isoform 3 [Theobroma cacao]
c114667_g1	9266	--
c121629_g1	1808	Cinnamoyl alcohol dehydrogenase [Theobroma cacao]>gi|508699658|gb|EOX91554.1| Cinnamoyl alcohol dehydrogenase [Theobroma cacao]
c135311_g2	1188	Cytochrome P450 71D10, putative [Theobroma cacao]>gi|508720184|gb|EOY12081.1| Cytochrome P450 71D10, putative [Theobroma cacao]
c125762_g2	1691	DNA polymerase III polC-type, putative isoform 1 [Theobroma cacao]>gi|508719698|gb|EOY11595.1| DNA polymerase III polC-type, putative isoform 1 [Theobroma cacao]
c50513_g1	836	--
c130554_g3	2873	COP1-interacting protein 7, putative isoform 4 [Theobroma cacao]>gi|508720966|gb|EOY12863.1| COP1-interacting protein 7, putative isoform 4 [Theobroma cacao]
c127753_g1	1672	hypothetical protein F443_06578 [Phytophthora parasitica P1569]>gi|567964032|gb|ETK89523.1| hypothetical protein L915_06452 [Phytophthora parasitica]>gi|567992737|gb|ETL42927.1| hypothetical protein L916_06396 [Phytophthora parasitica]>gi|568022024|gb|ETL96104.1| hypothetical protein L917_06264 [Phytophthora parasitica]>gi|568052460|gb|ETM49336.1| hypothetical protein L914_06375 [Phytophthora par…
c107664_g2	1024	2-oxoisovalerate dehydrogenase E1 component, alpha subunit [Saprolegnia diclina VS20]>gi|530744409|gb|EQC42651.1| 2-oxoisovalerate dehydrogenase E1 component, alpha subunit [Saprolegnia diclina VS20]
c147119_g1	1774	PREDICTED: NADP-dependent malic enzyme-like, partial [Cucumis sativus]
c123275_g1	1393	Class III peroxidase 70 [Theobroma cacao]>gi|508703497|gb|EOX95393.1| Class III peroxidase 70 [Theobroma cacao]
c106453_g1	1211	tyrosine aminotransferase isoform 1 [Galdieria sulphuraria]>gi|452819713|gb|EME26767.1| tyrosine aminotransferase isoform 1 [Galdieria sulphuraria]
c133523_g2	3398	PB1 domain-containing protein tyrosine kinase, putative [Theobroma cacao]>gi|508713484|gb|EOY05381.1| PB1 domain-containing protein tyrosine kinase, putative [Theobroma cacao]
c213407_g1	1769	PREDICTED: uncharacterized protein LOC103416654 [Malus domestica]
c79317_g1	2166	hypothetical protein VOLCADRAFT_77768 [Volvox carteri f. nagariensis]>gi|300256639|gb|EFJ40901.1| hypothetical protein VOLCADRAFT_77768 [Volvox carteri f. nagariensis]
c141398_g1	1314	--
c284291_g1	2165	--
c135348_g1	3929	hypothetical protein CICLE_v10007338mg [Citrus clementina]>gi|568842252|ref|XP_006475065.1| PREDICTED: aconitate hydratase 2, mitochondrial-like [Citrus sinensis]>gi|557555603|gb|ESR65617.1| hypothetical protein CICLE_v10007338mg [Citrus clementina]>gi|641843833|gb|KDO62731.1| hypothetical protein CISIN_1g001863mg [Citrus sinensis]
c129666_g1	2020	--
c133961_g3	1865	CBL-interacting protein kinase 12 isoform 1 [Theobroma cacao]>gi|590623552|ref|XP_007025353.1| CBL-interacting protein kinase 12 isoform 1 [Theobroma cacao]>gi|508780718|gb|EOY27974.1| CBL-interacting protein kinase 12 isoform 1 [Theobroma cacao]>gi|508780719|gb|EOY27975.1| CBL-interacting protein kinase 12 isoform 1 [Theobroma cacao]
c131823_g2	1813	HCO3- transporter family [Theobroma cacao]>gi|508703482|gb|EOX95378.1| HCO3- transporter family [Theobroma cacao]
c124610_g2	1517	GDSL-like Lipase/Acylhydrolase superfamily protein [Theobroma cacao]>gi|508724398|gb|EOY16295.1| GDSL-like Lipase/Acylhydrolase superfamily protein [Theobroma cacao]
c123653_g1	1478	Alpha/beta-Hydrolases superfamily protein [Theobroma cacao]>gi|508785716|gb|EOY32972.1| Alpha/beta-Hydrolases superfamily protein [Theobroma cacao]
c182250_g1	1938	predicted protein [Physcomitrella patens]>gi|162686576|gb|EDQ72964.1| predicted protein [Physcomitrella patens]
c173488_g1	848	20S proteasome beta subunit E, type beta 5 [Coccomyxa subellipsoidea C-169]>gi|384245501|gb|EIE18995.1| 20S proteasome beta subunit E, type beta 5 [Coccomyxa subellipsoidea C-169]
c250950_g1	945	hypothetical protein SDRG_05583 [Saprolegnia diclina VS20]>gi|530739124|gb|EQC37366.1| hypothetical protein SDRG_05583 [Saprolegnia diclina VS20]
c83810_g1	2563	--
c115980_g1	750	Uncharacterized protein TCM_029139 [Theobroma cacao]>gi|508779997|gb|EOY27253.1| Uncharacterized protein TCM_029139 [Theobroma cacao]
c118461_g1	764	PREDICTED: 60S ribosomal protein L17-2-like [Cucumis sativus]>gi|449494927|ref|XP_004159685.1| PREDICTED: 60S ribosomal protein L17-2-like [Cucumis sativus]>gi|659090496|ref|XP_008446047.1| PREDICTED: 60S ribosomal protein L17-2 [Cucumis melo]
c319714_g1	862	hypothetical protein H257_01385 [Aphanomyces astaci]
c118249_g1	720	FAD-binding Berberine family protein [Theobroma cacao]>gi|508775889|gb|EOY23145.1| FAD-binding Berberine family protein [Theobroma cacao]
c321676_g1	289	--
c132352_g3	1910	Sucrose synthase 3 isoform 1 [Theobroma cacao]>gi|508703245|gb|EOX95141.1| Sucrose synthase 3 isoform 1 [Theobroma cacao]
c117838_g2	1138	predicted protein [Hordeum vulgare subsp. vulgare]
c127773_g2	835	Transcription factor-like protein [Theobroma cacao]>gi|508699906|gb|EOX91802.1| Transcription factor-like protein [Theobroma cacao]
c134760_g1	2648	Calcium-binding EF-hand family protein, putative isoform 1 [Theobroma cacao]>gi|590578516|ref|XP_007013531.1| Calcium-binding EF-hand family protein, putative isoform 1 [Theobroma cacao]>gi|590578519|ref|XP_007013532.1| Calcium-binding EF-hand family protein, putative isoform 1 [Theobroma cacao]>gi|508783893|gb|EOY31149.1| Calcium-binding EF-hand family protein, putative isoform 1 [Theobroma caca…
c132276_g1	4204	Glutamate receptor 3.6 [Theobroma cacao]>gi|508698734|gb|EOX90630.1| Glutamate receptor 3.6 [Theobroma cacao]
c134080_g2	2146	IQ calmodulin-binding motif family protein [Theobroma cacao]>gi|508716278|gb|EOY08175.1| IQ calmodulin-binding motif family protein [Theobroma cacao]
c105150_g3	1206	unknown [Picea sitchensis]
c126014_g1	2363	BNR/Asp-box repeat family protein [Theobroma cacao]>gi|508784379|gb|EOY31635.1| BNR/Asp-box repeat family protein [Theobroma cacao]
c124016_g1	2892	Peroxidase superfamily protein [Theobroma cacao]>gi|508710930|gb|EOY02827.1| Peroxidase superfamily protein [Theobroma cacao]
c123956_g1	1441	Magnesium transporter, putative [Theobroma cacao]>gi|508778826|gb|EOY26082.1| Magnesium transporter, putative [Theobroma cacao]
c207571_g1	2599	Mitogen-activated protein kinase kinase 5 [Triticum urartu]
c122522_g1	2128	--
c125455_g2	2168	hypothetical protein POPTR_0006s06590g [Populus trichocarpa]>gi|222854046|gb|EEE91593.1| hypothetical protein POPTR_0006s06590g [Populus trichocarpa]
c59821_g1	2135	hypothetical protein H310_03443 [Aphanomyces invadans]>gi|574478760|gb|ETW05755.1| hypothetical protein H310_03443 [Aphanomyces invadans]
c135817_g1	3859	Pleiotropic drug resistance 6 [Theobroma cacao]>gi|508727184|gb|EOY19081.1| Pleiotropic drug resistance 6 [Theobroma cacao]
c132585_g1	1338	MATE efflux family protein [Theobroma cacao]>gi|508775834|gb|EOY23090.1| MATE efflux family protein [Theobroma cacao]
c133247_g1	2301	CBL-interacting serine/threonine-protein kinase 9 [Morus notabilis]
c120252_g1	1573	Flavonol 3-sulfotransferase, putative [Ricinus communis]>gi|223546215|gb|EEF47717.1| Flavonol 3-sulfotransferase, putative [Ricinus communis]
c119349_g1	909	HSP20-like chaperones superfamily protein [Theobroma cacao]>gi|508725385|gb|EOY17282.1| HSP20-like chaperones superfamily protein [Theobroma cacao]
c125270_g1	567	--
c99885_g1	2811	hypothetical protein PHYSODRAFT_297076 [Phytophthora sojae]>gi|348685597|gb|EGZ25412.1| hypothetical protein PHYSODRAFT_297076 [Phytophthora sojae]
c114546_g1	1634	hypothetical protein SELMODRAFT_154869 [Selaginella moellendorffii]>gi|300150323|gb|EFJ16974.1| hypothetical protein SELMODRAFT_154869 [Selaginella moellendorffii]
c124239_g1	2806	Uncharacterized protein isoform 1 [Theobroma cacao]>gi|508783085|gb|EOY30341.1| Uncharacterized protein isoform 1 [Theobroma cacao]
c1808_g1	1554	hypothetical protein PHYSODRAFT_563523 [Phytophthora sojae]>gi|348670745|gb|EGZ10566.1| hypothetical protein PHYSODRAFT_563523 [Phytophthora sojae]
c128752_g1	2777	P-loop containing nucleoside triphosphate hydrolases superfamily protein [Theobroma cacao]>gi|508703735|gb|EOX95631.1| P-loop containing nucleoside triphosphate hydrolases superfamily protein [Theobroma cacao]
c210540_g1	1024	hypothetical protein GUITHDRAFT_70552 [Guillardia theta CCMP2712]>gi|428177671|gb|EKX46550.1| hypothetical protein GUITHDRAFT_70552 [Guillardia theta CCMP2712]
c100527_g1	2171	hypothetical protein SELMODRAFT_268528 [Selaginella moellendorffii]>gi|300150332|gb|EFJ16983.1| hypothetical protein SELMODRAFT_268528 [Selaginella moellendorffii]
c128646_g2	2333	Plant stearoyl-acyl-carrier-protein desaturase family protein [Theobroma cacao]>gi|508724720|gb|EOY16617.1| Plant stearoyl-acyl-carrier-protein desaturase family protein [Theobroma cacao]
c136935_g1	2090	--
c112415_g1	2377	Calpain-like protein [Medicago truncatula]
c123944_g1	2532	--
c131405_g1	3032	Sucrose phosphate synthase 1F [Theobroma cacao]>gi|508783937|gb|EOY31193.1| Sucrose phosphate synthase 1F [Theobroma cacao]
c133400_g2	2416	Phosphoglycerate mutase family protein [Theobroma cacao]>gi|508777565|gb|EOY24821.1| Phosphoglycerate mutase family protein [Theobroma cacao]
c135808_g1	1536	PREDICTED: putative nuclease HARBI1 [Nicotiana tomentosiformis]
c279867_g1	1221	hypothetical protein EUGRSUZ_A00994 [Eucalyptus grandis]
c120110_g2	630	--
c286022_g1	1044	predicted protein, partial [Micromonas sp. RCC299]>gi|226518610|gb|ACO64602.1| predicted protein, partial [Micromonas sp. RCC299]
c27183_g1	1592	hypothetical protein SELMODRAFT_110523, partial [Selaginella moellendorffii]>gi|302817342|ref|XP_002990347.1| hypothetical protein SELMODRAFT_131503, partial [Selaginella moellendorffii]>gi|300141909|gb|EFJ08616.1| hypothetical protein SELMODRAFT_131503, partial [Selaginella moellendorffii]>gi|300153144|gb|EFJ19784.1| hypothetical protein SELMODRAFT_110523, partial [Selaginella moellendorffii]
c126119_g5	1317	Ent-kaurenoic acid hydroxylase 2 [Theobroma cacao]>gi|508776802|gb|EOY24058.1| Ent-kaurenoic acid hydroxylase 2 [Theobroma cacao]
c136919_g1	1964	NBS type disease resistance protein, putative [Theobroma cacao]>gi|508726836|gb|EOY18733.1| NBS type disease resistance protein, putative [Theobroma cacao]
c133691_g1	3644	F-box/kelch-repeat protein, putative isoform 3 [Theobroma cacao]>gi|508723958|gb|EOY15855.1| F-box/kelch-repeat protein, putative isoform 3 [Theobroma cacao]
c109832_g1	353	ribosomal protein L44 [Amphidinium carterae]
c119275_g1	2888	--
c114302_g1	704	Replication protein A 70 kDa DNA-binding subunit [Triticum urartu]
c74490_g1	2171	predicted protein [Hordeum vulgare subsp. vulgare]
c134890_g1	3763	Zincin-like metalloproteases family protein [Theobroma cacao]>gi|508708911|gb|EOY00808.1| Zincin-like metalloproteases family protein [Theobroma cacao]
c121884_g1	987	hypothetical protein CHLNCDRAFT_21904 [Chlorella variabilis]>gi|307108347|gb|EFN56587.1| hypothetical protein CHLNCDRAFT_21904 [Chlorella variabilis]
c281149_g1	1099	--
c11560_g1	718	unknown [Picea sitchensis]>gi|116785825|gb|ABK23877.1| unknown [Picea sitchensis]>gi|116792466|gb|ABK26378.1| unknown [Picea sitchensis]>gi|224284611|gb|ACN40038.1| unknown [Picea sitchensis]
c130037_g1	2607	Peptide transporter 1 [Theobroma cacao]>gi|508786547|gb|EOY33803.1| Peptide transporter 1 [Theobroma cacao]
c122795_g1	1326	Uncharacterized protein TCM_004399 [Theobroma cacao]>gi|508702891|gb|EOX94787.1| Uncharacterized protein TCM_004399 [Theobroma cacao]
c114870_g1	2234	predicted protein [Hordeum vulgare subsp. vulgare]
c125022_g1	1055	GroES-like zinc-binding alcohol dehydrogenase family protein isoform 1 [Theobroma cacao]>gi|508775810|gb|EOY23066.1| GroES-like zinc-binding alcohol dehydrogenase family protein isoform 1 [Theobroma cacao]
c43018_g1	594	--
c111745_g1	4799	--
c129477_g2	3071	Squamosa promoter-binding protein transcription factor family protein, putative isoform 2 [Theobroma cacao]>gi|508707876|gb|EOX99772.1| Squamosa promoter-binding protein transcription factor family protein, putative isoform 2 [Theobroma cacao]
c133776_g2	1185	HXXXD-type acyl-transferase family protein [Theobroma cacao]>gi|508725827|gb|EOY17724.1| HXXXD-type acyl-transferase family protein [Theobroma cacao]
c116164_g1	5671	unnamed protein product [Chondrus crispus]>gi|507115516|emb|CDF38975.1| unnamed protein product [Chondrus crispus]
c142528_g1	893	--
c122113_g1	1062	predicted protein [Hordeum vulgare subsp. vulgare]
c24399_g1	2087	bifunctional aminoacyl-tRNA synthetase [Zea mays]
c47681_g1	3304	--
c257083_g1	431	PREDICTED: 40S ribosomal protein S12-like [Fragaria vesca subsp. vesca]
c136350_g1	2075	White-brown complex protein 11 [Theobroma cacao]>gi|508706843|gb|EOX98739.1| White-brown complex protein 11 [Theobroma cacao]
c254768_g1	365	unnamed protein product [Blastocystis hominis]
c113579_g2	2765	--
c103519_g1	1861	PREDICTED: putative transcription elongation factor SPT5 homolog 1-like [Setaria italica]
c127995_g7	1809	NB-ARC domain-containing disease resistance protein [Theobroma cacao]>gi|508728465|gb|EOY20362.1| NB-ARC domain-containing disease resistance protein [Theobroma cacao]
c244641_g1	657	--
c101216_g2	1103	--
c158754_g1	514	predicted protein [Hordeum vulgare subsp. vulgare]
c134909_g3	2259	Histidine kinase 1 [Theobroma cacao]>gi|508698914|gb|EOX90810.1| Histidine kinase 1 [Theobroma cacao]
c129928_g1	2990	Glucose-6-phosphate dehydrogenase 1 isoform 1 [Theobroma cacao]>gi|508701609|gb|EOX93505.1| Glucose-6-phosphate dehydrogenase 1 isoform 1 [Theobroma cacao]
c83598_g1	2774	predicted protein [Hordeum vulgare subsp. vulgare]
c83030_g1	2459	v-type h-atpase [Ectocarpus siliculosus]
c130157_g2	1265	predicted protein [Hordeum vulgare subsp. vulgare]
c96595_g1	766	--
c220637_g1	2307	hypothetical protein MIMGU_mgv1a001587mg [Erythranthe guttata]
c129114_g3	1745	unnamed protein product [Vitis vinifera]
c81217_g1	1087	--
c107695_g1	2137	predicted protein [Hordeum vulgare subsp. vulgare]
c135104_g2	1584	hypothetical protein VITISV_019556 [Vitis vinifera]
c109124_g1	858	conserved hypothetical protein [Ricinus communis]>gi|223538113|gb|EEF39724.1| conserved hypothetical protein [Ricinus communis]
c123762_g1	1910	ZCF37, putative [Theobroma cacao]>gi|508718527|gb|EOY10424.1| ZCF37, putative [Theobroma cacao]
c132885_g2	2029	Homeobox-leucine zipper protein 4 / HD-ZIP protein [Theobroma cacao]>gi|508777007|gb|EOY24263.1| Homeobox-leucine zipper protein 4 / HD-ZIP protein [Theobroma cacao]
c99818_g1	1307	predicted protein [Hordeum vulgare subsp. vulgare]
c132336_g2	2502	Ureide permease 2 isoform 1 [Theobroma cacao]>gi|590699247|ref|XP_007045876.1| Ureide permease 2 isoform 1 [Theobroma cacao]>gi|508709810|gb|EOY01707.1| Ureide permease 2 isoform 1 [Theobroma cacao]>gi|508709811|gb|EOY01708.1| Ureide permease 2 isoform 1 [Theobroma cacao]
c128060_g1	803	DUF679 domain membrane protein 2, putative [Theobroma cacao]>gi|508714434|gb|EOY06331.1| DUF679 domain membrane protein 2, putative [Theobroma cacao]
c88233_g1	2839	PREDICTED: zinc-metallopeptidase, peroxisomal-like [Oryza brachyantha]
c26235_g1	2243	--
c132924_g1	1206	Prenylcysteine methylesterase [Theobroma cacao]>gi|508712418|gb|EOY04315.1| Prenylcysteine methylesterase [Theobroma cacao]
c2662_g1	659	--
c114917_g2	309	dynein light chain protein 1 [Aureococcus anophagefferens]>gi|323447351|gb|EGB03276.1| dynein light chain protein 1 [Aureococcus anophagefferens]
c130901_g1	1647	RS-norcoclaurine 6-O-methyltransferase [Theobroma cacao]>gi|508705654|gb|EOX97550.1| RS-norcoclaurine 6-O-methyltransferase [Theobroma cacao]
c25723_g1	4290	hypothetical protein GUITHDRAFT_85272 [Guillardia theta CCMP2712]>gi|428182122|gb|EKX50984.1| hypothetical protein GUITHDRAFT_85272 [Guillardia theta CCMP2712]
c91500_g2	1068	predicted protein [Hordeum vulgare subsp. vulgare]
c133339_g1	1850	Cystatin B [Theobroma cacao]>gi|508785692|gb|EOY32948.1| Cystatin B [Theobroma cacao]
c125906_g1	2279	Deoxyhypusine synthase isoform 1 [Theobroma cacao]>gi|508725681|gb|EOY17578.1| Deoxyhypusine synthase isoform 1 [Theobroma cacao]
c97960_g1	428	predicted protein [Hordeum vulgare subsp. vulgare]
c21457_g1	1273	--
c135388_g1	4104	Zeaxanthin epoxidase (ZEP) (ABA1) isoform 3 [Theobroma cacao]>gi|508699523|gb|EOX91419.1| Zeaxanthin epoxidase (ZEP) (ABA1) isoform 3 [Theobroma cacao]
c135667_g3	679	predicted protein [Hordeum vulgare subsp. vulgare]
c119144_g1	1271	Homeodomain-like superfamily protein, putative [Theobroma cacao]>gi|508699423|gb|EOX91319.1| Homeodomain-like superfamily protein, putative [Theobroma cacao]
c121855_g1	1431	UDP-Glycosyltransferase superfamily protein, putative [Theobroma cacao]>gi|508701315|gb|EOX93211.1| UDP-Glycosyltransferase superfamily protein, putative [Theobroma cacao]
c128113_g1	2197	Embryo sac development arrest 7 [Theobroma cacao]>gi|508717110|gb|EOY09007.1| Embryo sac development arrest 7 [Theobroma cacao]
c39362_g1	929	unknown [Picea sitchensis]
c98367_g1	625	Ribosomal protein L18, component of cytosolic 80S ribosome and 60S large subunit [Ostreococcus lucimarinus CCE9901]>gi|144579834|gb|ABO97895.1| Ribosomal protein L18, component of cytosolic 80S ribosome and 60S large subunit [Ostreococcus lucimarinus CCE9901]
c73876_g1	2125	long-chain acyl-CoA synthetase [Nannochloropsis gaditana]
c14284_g1	849	carbonyl reductase (NADPH) [Galdieria sulphuraria]>gi|452824227|gb|EME31231.1| carbonyl reductase (NADPH) [Galdieria sulphuraria]
c136076_g2	2065	S-adenosyl-L-methionine-dependent methyltransferases superfamily protein [Theobroma cacao]>gi|508723078|gb|EOY14975.1| S-adenosyl-L-methionine-dependent methyltransferases superfamily protein [Theobroma cacao]
c186112_g1	688	hypothetical protein EMIHUDRAFT_197348 [Emiliania huxleyi CCMP1516]>gi|485617609|gb|EOD14784.1| hypothetical protein EMIHUDRAFT_197348 [Emiliania huxleyi CCMP1516]
c11157_g1	1627	conserved unknown protein [Ectocarpus siliculosus]
c127863_g1	3180	SOS3-interacting protein 1 isoform 1 [Theobroma cacao]>gi|590653969|ref|XP_007033571.1| SOS3-interacting protein 1 isoform 1 [Theobroma cacao]>gi|508712599|gb|EOY04496.1| SOS3-interacting protein 1 isoform 1 [Theobroma cacao]>gi|508712600|gb|EOY04497.1| SOS3-interacting protein 1 isoform 1 [Theobroma cacao]
c128614_g2	3273	Cytochrome P450, family 735, subfamily A, polypeptide 1 [Theobroma cacao]>gi|508712311|gb|EOY04208.1| Cytochrome P450, family 735, subfamily A, polypeptide 1 [Theobroma cacao]
c127560_g1	3237	Kinase superfamily protein isoform 1 [Theobroma cacao]>gi|508702204|gb|EOX94100.1| Kinase superfamily protein isoform 1 [Theobroma cacao]
c61448_g1	2254	hypothetical protein GUITHDRAFT_161994 [Guillardia theta CCMP2712]>gi|428181119|gb|EKX49984.1| hypothetical protein GUITHDRAFT_161994 [Guillardia theta CCMP2712]
c127239_g1	1481	Uncharacterized protein TCM_004819 [Theobroma cacao]>gi|508703374|gb|EOX95270.1| Uncharacterized protein TCM_004819 [Theobroma cacao]
c140421_g1	1676	--
c115391_g1	736	hypothetical protein JCGZ_16016 [Jatropha curcas]
c95848_g1	3317	hypothetical protein GUITHDRAFT_85883 [Guillardia theta CCMP2712]>gi|428180271|gb|EKX49139.1| hypothetical protein GUITHDRAFT_85883 [Guillardia theta CCMP2712]
c127117_g1	2245	Nodulin MtN21 /EamA-like transporter family protein [Theobroma cacao]>gi|508708535|gb|EOY00432.1| Nodulin MtN21 /EamA-like transporter family protein [Theobroma cacao]
c58469_g1	1139	--
c130172_g5	2515	ARM repeat superfamily protein isoform 1 [Theobroma cacao]>gi|590670575|ref|XP_007038094.1| ARM repeat superfamily protein isoform 1 [Theobroma cacao]>gi|508775338|gb|EOY22594.1| ARM repeat superfamily protein isoform 1 [Theobroma cacao]>gi|508775339|gb|EOY22595.1| ARM repeat superfamily protein isoform 1 [Theobroma cacao]
c122224_g1	1034	Bifunctional inhibitor/lipid-transfer protein/seed storage 2S albumin superfamily protein, putative isoform 2 [Theobroma cacao]>gi|508702813|gb|EOX94709.1| Bifunctional inhibitor/lipid-transfer protein/seed storage 2S albumin superfamily protein, putative isoform 2 [Theobroma cacao]
c121900_g1	1454	actin binding protein, putative [Ricinus communis]>gi|223547079|gb|EEF48576.1| actin binding protein, putative [Ricinus communis]
c132857_g1	3668	Tetratricopeptide repeat-like superfamily protein, putative [Theobroma cacao]>gi|508781360|gb|EOY28616.1| Tetratricopeptide repeat-like superfamily protein, putative [Theobroma cacao]
c125335_g1	4623	hypothetical protein MIMGU_mgv1a000211mg [Erythranthe guttata]
c120233_g1	860	hypothetical protein JCGZ_10845 [Jatropha curcas]
c127771_g1	1982	Serine carboxypeptidase-like 28 [Theobroma cacao]>gi|508726703|gb|EOY18600.1| Serine carboxypeptidase-like 28 [Theobroma cacao]
c84570_g1	1828	PREDICTED: signal recognition particle receptor subunit alpha-like [Oryza brachyantha]
c125497_g1	2173	Poly(A) polymerase, putative isoform 1 [Theobroma cacao]>gi|508714889|gb|EOY06786.1| Poly(A) polymerase, putative isoform 1 [Theobroma cacao]
c157270_g1	472	predicted protein [Hordeum vulgare subsp. vulgare]
c132095_g1	1233	Ent-kaurenoic acid hydroxylase 2 [Theobroma cacao]>gi|508776802|gb|EOY24058.1| Ent-kaurenoic acid hydroxylase 2 [Theobroma cacao]
c129590_g1	3256	Zinc finger protein, putative [Theobroma cacao]>gi|508720409|gb|EOY12306.1| Zinc finger protein, putative [Theobroma cacao]
c136141_g1	2915	Subtilisin-like serine endopeptidase family protein [Theobroma cacao]>gi|508699547|gb|EOX91443.1| Subtilisin-like serine endopeptidase family protein [Theobroma cacao]
c133475_g1	2541	2-oxoglutarate and Fe(II)-dependent oxygenase superfamily protein, putative [Theobroma cacao]>gi|508706818|gb|EOX98714.1| 2-oxoglutarate and Fe(II)-dependent oxygenase superfamily protein, putative [Theobroma cacao]
c133030_g3	1183	hypothetical protein PRUPE_ppb024585mg, partial [Prunus persica]>gi|462418706|gb|EMJ22969.1| hypothetical protein PRUPE_ppb024585mg, partial [Prunus persica]
c172742_g1	907	Rab family, other [Galdieria sulphuraria]>gi|452824501|gb|EME31503.1| Rab family, other [Galdieria sulphuraria]
c94734_g1	776	unnamed protein product [Albugo candida]
c46301_g1	1872	hypothetical protein H257_02592 [Aphanomyces astaci]
c126337_g1	1162	Uncharacterized protein TCM_030662 [Theobroma cacao]>gi|508720156|gb|EOY12053.1| Uncharacterized protein TCM_030662 [Theobroma cacao]
c18108_g1	1146	peptidase [Euglena gracilis]
c129966_g1	3064	Uncharacterized protein isoform 1 [Theobroma cacao]>gi|508784252|gb|EOY31508.1| Uncharacterized protein isoform 1 [Theobroma cacao]
c95338_g1	2752	predicted protein [Hordeum vulgare subsp. vulgare]
c26339_g1	559	--
c164817_g1	310	--
c123507_g1	2401	PREDICTED: hypersensitive-induced response protein 1-like isoform X1 [Musa acuminata subsp. malaccensis]>gi|695039488|ref|XP_009407282.1| PREDICTED: hypersensitive-induced response protein 1-like isoform X1 [Musa acuminata subsp. malaccensis]
c132010_g2	3588	Uncharacterized protein TCM_029927 [Theobroma cacao]>gi|508781075|gb|EOY28331.1| Uncharacterized protein TCM_029927 [Theobroma cacao]
c49253_g1	446	--
c130069_g2	1067	Myb domain protein 42 [Theobroma cacao]>gi|508775670|gb|EOY22926.1| Myb domain protein 42 [Theobroma cacao]
c130843_g1	2383	Binding protein, putative [Theobroma cacao]>gi|508709238|gb|EOY01135.1| Binding protein, putative [Theobroma cacao]
c216054_g1	552	n/a [Ectocarpus siliculosus]
c313249_g1	1010	predicted protein [Hordeum vulgare subsp. vulgare]
c136440_g1	5461	NB-ARC domain-containing disease resistance protein, putative isoform 1 [Theobroma cacao]>gi|590638549|ref|XP_007029422.1| NB-ARC domain-containing disease resistance protein, putative isoform 1 [Theobroma cacao]>gi|508718026|gb|EOY09923.1| NB-ARC domain-containing disease resistance protein, putative isoform 1 [Theobroma cacao]>gi|508718027|gb|EOY09924.1| NB-ARC domain-containing disease resista…
c136876_g2	781	Sucrose synthase 4 isoform 1 [Theobroma cacao]>gi|508782909|gb|EOY30165.1| Sucrose synthase 4 isoform 1 [Theobroma cacao]
c18984_g1	1089	hypothetical protein H310_10605 [Aphanomyces invadans]>gi|574468929|gb|ETV95945.1| hypothetical protein H310_10605 [Aphanomyces invadans]
c123313_g1	568	--
c26104_g1	2102	predicted protein [Phaeodactylum tricornutum CCAP 1055/1]>gi|217409780|gb|EEC49711.1| predicted protein [Phaeodactylum tricornutum CCAP 1055/1]
c278334_g1	754	--
c340200_g1	319	predicted protein [Ostreococcus lucimarinus CCE9901]>gi|144578905|gb|ABO96968.1| predicted protein [Ostreococcus lucimarinus CCE9901]
c215631_g1	545	Chain O, Localization Of The Small Subunit Ribosomal Proteins Into A 5.5 A Cryo-em Map Of Triticum Aestivum Translating 80s Ribosome
c5462_g1	2136	--
c302624_g1	573	--
c132495_g2	3326	Hexokinase 1 isoform 2 [Theobroma cacao]>gi|508783384|gb|EOY30640.1| Hexokinase 1 isoform 2 [Theobroma cacao]
c113579_g3	1718	--
c118594_g1	1828	hypothetical protein PHYSODRAFT_486323 [Phytophthora sojae]>gi|348685132|gb|EGZ24947.1| hypothetical protein PHYSODRAFT_486323 [Phytophthora sojae]
c135434_g4	1460	2-oxoglutarate and Fe(II)-dependent oxygenase domain-containing protein, putative [Theobroma cacao]>gi|508725853|gb|EOY17750.1| 2-oxoglutarate and Fe(II)-dependent oxygenase domain-containing protein, putative [Theobroma cacao]
c133581_g2	4971	alternative oxidase [Mangifera indica]
c127231_g1	3977	Actin depolymerizing factor 6 [Theobroma cacao]>gi|508714141|gb|EOY06038.1| Actin depolymerizing factor 6 [Theobroma cacao]
c20172_g1	356	--
c131202_g2	2215	UDP-glucuronosyltransferase, putative [Theobroma cacao]>gi|508786618|gb|EOY33874.1| UDP-glucuronosyltransferase, putative [Theobroma cacao]
c25795_g1	1288	protein kinase, partial [Helicosporidium sp. ATCC 50920]
c2794_g1	3276	5'-3' exoribonuclease 1 (ISS) [Ostreococcus tauri]
c131181_g3	1188	hypothetical protein CISIN_1g0024311mg, partial [Citrus sinensis]
c280565_g1	497	hypothetical protein AURANDRAFT_7695, partial [Aureococcus anophagefferens]>gi|323454189|gb|EGB10059.1| hypothetical protein AURANDRAFT_7695, partial [Aureococcus anophagefferens]
c102733_g1	1401	--
c212173_g1	1659	--
c227715_g1	323	--
c78337_g1	1979	AGC/RSK/RSK-UNCLASSIFIED protein kinase [Phytophthora parasitica INRA-310]>gi|568087900|gb|ETN02767.1| AGC/RSK/RSK-UNCLASSIFIED protein kinase [Phytophthora parasitica INRA-310]
c118344_g1	1629	PREDICTED: dnaJ homolog subfamily C member 1-like [Vitis vinifera]
c129629_g1	2633	Calcium ion binding [Theobroma cacao]>gi|508785034|gb|EOY32290.1| Calcium ion binding [Theobroma cacao]
c208552_g1	1485	predicted protein [Hordeum vulgare subsp. vulgare]
c133017_g2	1282	Copper transporter, putative [Theobroma cacao]>gi|508786633|gb|EOY33889.1| Copper transporter, putative [Theobroma cacao]
c99274_g1	1493	hypothetical protein SDRG_05186 [Saprolegnia diclina VS20]>gi|530739348|gb|EQC37590.1| hypothetical protein SDRG_05186 [Saprolegnia diclina VS20]
c100489_g1	1953	hypothetical protein EMIHUDRAFT_449967 [Emiliania huxleyi CCMP1516]>gi|485633517|gb|EOD28388.1| hypothetical protein EMIHUDRAFT_449967 [Emiliania huxleyi CCMP1516]
c134978_g1	3726	Di-glucose binding protein with Leucine-rich repeat domain isoform 2 [Theobroma cacao]>gi|508710242|gb|EOY02139.1| Di-glucose binding protein with Leucine-rich repeat domain isoform 2 [Theobroma cacao]
c11215_g1	1957	--
c19091_g1	2387	predicted protein [Physcomitrella patens]>gi|162672806|gb|EDQ59338.1| predicted protein [Physcomitrella patens]
c68364_g1	1830	Apg1/Unc-51-like serine-threonine kinase [Chlamydomonas reinhardtii]>gi|158276453|gb|EDP02226.1| Apg1/Unc-51-like serine-threonine kinase [Chlamydomonas reinhardtii]
c155556_g1	566	--
c178862_g1	613	hypothetical protein EMIHUDRAFT_62400, partial [Emiliania huxleyi CCMP1516]>gi|485605277|gb|EOD05455.1| hypothetical protein EMIHUDRAFT_62400, partial [Emiliania huxleyi CCMP1516]
c120015_g1	959	--
c47565_g1	542	predicted protein [Hordeum vulgare subsp. vulgare]
c340652_g1	403	--
c133552_g1	2156	Uncharacterized protein TCM_029921 [Theobroma cacao]>gi|508781067|gb|EOY28323.1| Uncharacterized protein TCM_029921 [Theobroma cacao]
c127346_g2	623	Beta-Amyrin Synthase isoform 1 [Theobroma cacao]>gi|508785075|gb|EOY32331.1| Beta-Amyrin Synthase isoform 1 [Theobroma cacao]
c19334_g1	585	--
c135576_g1	4226	Quinone oxidoreductase PIG3 [Theobroma cacao]>gi|508781123|gb|EOY28379.1| Quinone oxidoreductase PIG3 [Theobroma cacao]
c90797_g1	891	--
c133457_g1	4760	Keratin-associated protein 5-4 [Theobroma cacao]>gi|508776038|gb|EOY23294.1| Keratin-associated protein 5-4 [Theobroma cacao]
c15253_g1	3184	hypothetical protein GUITHDRAFT_66401 [Guillardia theta CCMP2712]>gi|428181955|gb|EKX50817.1| hypothetical protein GUITHDRAFT_66401 [Guillardia theta CCMP2712]
c96588_g1	910	hypothetical protein JCGZ_25723 [Jatropha curcas]
c127277_g1	2253	Ubiquitin-specific protease family C19-related protein isoform 1 [Theobroma cacao]>gi|508781599|gb|EOY28855.1| Ubiquitin-specific protease family C19-related protein isoform 1 [Theobroma cacao]
c136471_g3	3066	B-box type zinc finger family protein [Theobroma cacao]>gi|508705962|gb|EOX97858.1| B-box type zinc finger family protein [Theobroma cacao]
c58153_g1	618	cyclophilin-like protein [Triticum aestivum]
c256105_g1	305	--
c96173_g1	2583	PREDICTED: probable alpha-glucosidase Os06g0675700 isoform X2 [Zea mays]>gi|413943375|gb|AFW76024.1| hypothetical protein ZEAMMB73_615454 [Zea mays]
c118251_g1	921	Pollen Ole e 1 allergen and extensin family protein, putative [Theobroma cacao]>gi|508711880|gb|EOY03777.1| Pollen Ole e 1 allergen and extensin family protein, putative [Theobroma cacao]
c124712_g3	1102	Heat shock protein 90.1 [Theobroma cacao]>gi|508777583|gb|EOY24839.1| Heat shock protein 90.1 [Theobroma cacao]
c123775_g4	1296	hypothetical protein SDRG_10394 [Saprolegnia diclina VS20]>gi|530733634|gb|EQC31876.1| hypothetical protein SDRG_10394 [Saprolegnia diclina VS20]
c74139_g1	1534	membrane attack complex/perforin domain-containing protein [Emiliania huxleyi CCMP1516]>gi|485639025|gb|EOD33386.1| membrane attack complex/perforin domain-containing protein [Emiliania huxleyi CCMP1516]
c63857_g1	821	unnamed protein product [Blastocystis hominis]
c78265_g1	2613	PREDICTED: phosphatidylinositide phosphatase SAC1-like [Brachypodium distachyon]
c135351_g2	1853	S-adenosyl-L-methionine-dependent methyltransferases superfamily protein [Theobroma cacao]>gi|508717145|gb|EOY09042.1| S-adenosyl-L-methionine-dependent methyltransferases superfamily protein [Theobroma cacao]
c129841_g1	2985	Uncharacterized protein TCM_007897 [Theobroma cacao]>gi|508707383|gb|EOX99279.1| Uncharacterized protein TCM_007897 [Theobroma cacao]
c89299_g1	529	--
c280875_g1	788	PREDICTED: mRNA-decapping enzyme subunit 2-like [Solanum tuberosum]
c24413_g1	1345	PREDICTED: serine carboxypeptidase-like 49 isoform X1 [Brassica rapa]>gi|685312555|ref|XP_009146843.1| PREDICTED: serine carboxypeptidase-like 49 isoform X2 [Brassica rapa]
c96885_g1	1578	hypothetical protein EMIHUDRAFT_202551 [Emiliania huxleyi CCMP1516]>gi|485637532|gb|EOD32018.1| hypothetical protein EMIHUDRAFT_202551 [Emiliania huxleyi CCMP1516]
c123548_g1	2563	Major facilitator superfamily protein isoform 2 [Theobroma cacao]>gi|508713116|gb|EOY05013.1| Major facilitator superfamily protein isoform 2 [Theobroma cacao]
c118650_g1	849	BnaC06g33060D [Brassica napus]
c126299_g1	2755	DNAse I-like superfamily protein [Theobroma cacao]>gi|508709390|gb|EOY01287.1| DNAse I-like superfamily protein [Theobroma cacao]
c133587_g1	4664	TRF-like 2, putative isoform 1 [Theobroma cacao]>gi|508786748|gb|EOY34004.1| TRF-like 2, putative isoform 1 [Theobroma cacao]
c112051_g1	1680	Isoleucyl-tRNA Synthetase [Ectocarpus siliculosus]
c142981_g1	900	--
c313606_g1	3095	hypothetical protein PHYSODRAFT_317129 [Phytophthora sojae]>gi|348671789|gb|EGZ11609.1| hypothetical protein PHYSODRAFT_317129 [Phytophthora sojae]
c142112_g1	577	--
c129511_g1	1189	--
c231531_g1	657	Rab7 family GTPase, putative [Phytophthora infestans T30-4]>gi|262107584|gb|EEY65636.1| Rab7 family GTPase, putative [Phytophthora infestans T30-4]
c98127_g1	1590	predicted protein [Hordeum vulgare subsp. vulgare]
c109526_g1	689	rab-like rab-type small G protein [Thalassiosira pseudonana CCMP1335]>gi|220975508|gb|EED93836.1| rab-like rab-type small G protein [Thalassiosira pseudonana CCMP1335]
c131217_g1	2710	Phosphoglycerate mutase family protein isoform 1 [Theobroma cacao]>gi|508723657|gb|EOY15554.1| Phosphoglycerate mutase family protein isoform 1 [Theobroma cacao]
c127960_g1	1425	predicted protein [Hordeum vulgare subsp. vulgare]
c249285_g1	1472	PREDICTED: uncharacterized protein LOC100276798 isoform X1 [Zea mays]>gi|414872986|tpg|DAA51543.1| TPA: hypothetical protein ZEAMMB73_526095 [Zea mays]
c122472_g1	888	predicted protein [Thalassiosira pseudonana CCMP1335]>gi|220977002|gb|EED95329.1| predicted protein, partial [Thalassiosira pseudonana CCMP1335]
c278626_g1	2281	PREDICTED: lysosomal beta glucosidase-like [Solanum lycopersicum]
c168474_g1	269	--
c19615_g1	768	--
c119017_g1	1246	Uncharacterized protein TCM_041077 [Theobroma cacao]>gi|508785825|gb|EOY33081.1| Uncharacterized protein TCM_041077 [Theobroma cacao]
c207492_g1	474	predicted protein [Ostreococcus lucimarinus CCE9901]>gi|144578235|gb|ABO96300.1| predicted protein [Ostreococcus lucimarinus CCE9901]
c80136_g1	1218	--
c75920_g2	281	60S ribosomal protein L37 [Aphanomyces astaci]
c207626_g1	1536	hypothetical protein GUITHDRAFT_94269 [Guillardia theta CCMP2712]>gi|428177918|gb|EKX46796.1| hypothetical protein GUITHDRAFT_94269 [Guillardia theta CCMP2712]
c126259_g1	2100	Aldolase-type TIM barrel family protein isoform 2 [Theobroma cacao]>gi|508706852|gb|EOX98748.1| Aldolase-type TIM barrel family protein isoform 2 [Theobroma cacao]
c113789_g1	907	SAUR-like auxin-responsive protein family, putative [Theobroma cacao]>gi|508780193|gb|EOY27449.1| SAUR-like auxin-responsive protein family, putative [Theobroma cacao]
c124879_g1	2209	catalase [Nannochloropsis gaditana]
c108652_g1	1317	histone acetyltransferase [Nannochloropsis gaditana]
c66947_g1	1844	conserved unknown protein [Ectocarpus siliculosus]
c127722_g2	648	F-box family protein, putative [Theobroma cacao]>gi|508781164|gb|EOY28420.1| F-box family protein, putative [Theobroma cacao]
c126950_g1	2610	NOD-like protein [Eucalyptus cladocalyx]
c131967_g1	2811	Sulfite exporter TauE/SafE family protein isoform 1 [Theobroma cacao]>gi|508716172|gb|EOY08069.1| Sulfite exporter TauE/SafE family protein isoform 1 [Theobroma cacao]
c130936_g3	1558	Kinase superfamily protein [Theobroma cacao]>gi|508721946|gb|EOY13843.1| Kinase superfamily protein [Theobroma cacao]
c125947_g2	1771	Plant cadmium resistance 2 [Theobroma cacao]>gi|508709166|gb|EOY01063.1| Plant cadmium resistance 2 [Theobroma cacao]
c61216_g1	2206	predicted protein [Hordeum vulgare subsp. vulgare]
c122397_g1	1587	Uncharacterized protein TCM_035327 [Theobroma cacao]>gi|508724633|gb|EOY16530.1| Uncharacterized protein TCM_035327 [Theobroma cacao]
c59773_g1	1141	hypothetical protein EMIHUDRAFT_249911 [Emiliania huxleyi CCMP1516]>gi|485606566|gb|EOD06308.1| hypothetical protein EMIHUDRAFT_249911 [Emiliania huxleyi CCMP1516]
c118125_g1	1158	Disease resistance-responsive (dirigent-like protein) family protein [Theobroma cacao]>gi|508705839|gb|EOX97735.1| Disease resistance-responsive (dirigent-like protein) family protein [Theobroma cacao]
c115291_g2	410	hypothetical protein EMIHUDRAFT_416895 [Emiliania huxleyi CCMP1516]>gi|485608772|gb|EOD07922.1| hypothetical protein EMIHUDRAFT_416895 [Emiliania huxleyi CCMP1516]
c116617_g2	1743	PREDICTED: regulator of nonsense transcripts 1 homolog isoform X5 [Malus domestica]
c135952_g4	2768	hypothetical protein MTR_7g112460 [Medicago truncatula]>gi|355501201|gb|AES82404.1| topless-like protein [Medicago truncatula]
c133277_g1	3384	Uncharacterized protein TCM_027550 [Theobroma cacao]>gi|508778882|gb|EOY26138.1| Uncharacterized protein TCM_027550 [Theobroma cacao]
c83785_g2	599	unnamed protein product [Albugo candida]
c133330_g2	2698	hypothetical protein VITISV_032527 [Vitis vinifera]
c281351_g1	1733	nucleolin putative [Albugo laibachii Nc14]
c73977_g1	847	--
c89965_g1	714	--
c121615_g1	2495	hypothetical protein PRUPE_ppa004461mg [Prunus persica]>gi|462397474|gb|EMJ03142.1| hypothetical protein PRUPE_ppa004461mg [Prunus persica]
c147469_g1	1120	predicted protein [Hordeum vulgare subsp. vulgare]
c95994_g1	273	--
c133329_g2	2599	3-oxoacyl-[acyl-carrier-protein] reductase [Populus trichocarpa]>gi|222863591|gb|EEF00722.1| 3-oxoacyl-[acyl-carrier-protein] reductase [Populus trichocarpa]
c256807_g1	413	PREDICTED: 60S acidic ribosomal protein P1 [Brassica rapa]
c135292_g1	4898	Core-2/I-branching beta-1,6-N-acetylglucosaminyltransferase family protein isoform 1 [Theobroma cacao]>gi|508707439|gb|EOX99335.1| Core-2/I-branching beta-1,6-N-acetylglucosaminyltransferase family protein isoform 1 [Theobroma cacao]
c81511_g1	2084	hydroxyhopane synthase [Adiantum capillus-veneris]
c132455_g1	2174	cinnamyl alcohol dehydrogenase [Gossypium hirsutum]
c153088_g1	678	conserved unknown protein [Ectocarpus siliculosus]
c106464_g1	4123	hypothetical protein H257_04178 [Aphanomyces astaci]
c129834_g1	3630	GATA transcription factor 5, putative [Theobroma cacao]>gi|508699028|gb|EOX90924.1| GATA transcription factor 5, putative [Theobroma cacao]
c323479_g1	364	--
c27276_g1	1428	--
c119471_g1	890	Voltage-dependent T-type calcium channel subunit alpha-1I, putative [Theobroma cacao]>gi|508728289|gb|EOY20186.1| Voltage-dependent T-type calcium channel subunit alpha-1I, putative [Theobroma cacao]
c123887_g1	1322	Uncharacterized protein TCM_021224 [Theobroma cacao]>gi|508714641|gb|EOY06538.1| Uncharacterized protein TCM_021224 [Theobroma cacao]
c120121_g1	1304	CDP-diacylglycerol--glycerol-3-phosphate 3-phosphatidyltransferase, putative [Theobroma cacao]>gi|508708425|gb|EOY00322.1| CDP-diacylglycerol--glycerol-3-phosphate 3-phosphatidyltransferase, putative [Theobroma cacao]
c102278_g1	2095	hypothetical protein SDRG_00596 [Saprolegnia diclina VS20]>gi|530744636|gb|EQC42878.1| hypothetical protein SDRG_00596 [Saprolegnia diclina VS20]
c96096_g1	2758	hypothetical protein PHYSODRAFT_519419 [Phytophthora sojae]>gi|348671049|gb|EGZ10870.1| hypothetical protein PHYSODRAFT_519419 [Phytophthora sojae]
c116046_g1	3047	hypothetical protein GUITHDRAFT_140920 [Guillardia theta CCMP2712]>gi|428173859|gb|EKX42758.1| hypothetical protein GUITHDRAFT_140920 [Guillardia theta CCMP2712]
c135130_g2	1143	--
c134669_g1	4215	Pentatricopeptide repeat (PPR) superfamily protein, putative isoform 1 [Theobroma cacao]>gi|590595518|ref|XP_007018079.1| Pentatricopeptide repeat (PPR) superfamily protein, putative isoform 1 [Theobroma cacao]>gi|590595521|ref|XP_007018080.1| Pentatricopeptide repeat (PPR) superfamily protein, putative isoform 1 [Theobroma cacao]>gi|590595525|ref|XP_007018081.1| Pentatricopeptide repeat (PPR) su…
c138627_g1	1294	predicted protein [Hordeum vulgare subsp. vulgare]
c47083_g1	2541	predicted protein [Hordeum vulgare subsp. vulgare]
c125669_g1	2454	TRNA-processing ribonuclease BN [Theobroma cacao]>gi|508722755|gb|EOY14652.1| TRNA-processing ribonuclease BN [Theobroma cacao]
c135868_g1	680	hypothetical protein CISIN_1g002688mg [Citrus sinensis]
c112944_g2	1005	hypothetical protein L915_04840 [Phytophthora parasitica]
c127967_g2	506	Calcium-dependent lipid-binding family protein [Theobroma cacao]>gi|508709126|gb|EOY01023.1| Calcium-dependent lipid-binding family protein [Theobroma cacao]
c132585_g2	2686	MATE efflux family protein [Theobroma cacao]>gi|508777371|gb|EOY24627.1| MATE efflux family protein [Theobroma cacao]
c123065_g1	822	transferase family protein [Populus trichocarpa]>gi|222863601|gb|EEF00732.1| transferase family protein [Populus trichocarpa]
c127561_g1	1863	hypothetical protein VITISV_001330 [Vitis vinifera]>gi|297736088|emb|CBI24126.3| unnamed protein product [Vitis vinifera]
c210564_g1	1954	--
c97196_g1	3157	calcium-translocating P-type ATPase, PMCA-type [Aphanomyces invadans]>gi|574466787|gb|ETV93814.1| calcium-translocating P-type ATPase, PMCA-type [Aphanomyces invadans]
c127415_g1	4212	CAP160 protein, putative [Theobroma cacao]>gi|508775933|gb|EOY23189.1| CAP160 protein, putative [Theobroma cacao]
c128270_g1	1897	Nodulin MtN21 /EamA-like transporter family protein [Theobroma cacao]>gi|508702589|gb|EOX94485.1| Nodulin MtN21 /EamA-like transporter family protein [Theobroma cacao]
c139375_g1	1110	hypothetical protein GUITHDRAFT_60952, partial [Guillardia theta CCMP2712]>gi|428180452|gb|EKX49319.1| hypothetical protein GUITHDRAFT_60952, partial [Guillardia theta CCMP2712]
c130565_g1	2268	Phosphatase 2C 49 [Theobroma cacao]>gi|508703490|gb|EOX95386.1| Phosphatase 2C 49 [Theobroma cacao]
c99481_g1	570	--
c10444_g1	4560	--
c198630_g1	325	--
c117899_g2	402	--
c91311_g1	1699	PREDICTED: chaperonin CPN60-2, mitochondrial-like [Setaria italica]
c134045_g1	3181	Nicotinamidase 1 isoform 1 [Theobroma cacao]>gi|590688007|ref|XP_007042826.1| Nicotinamidase 1 isoform 1 [Theobroma cacao]>gi|508706760|gb|EOX98656.1| Nicotinamidase 1 isoform 1 [Theobroma cacao]>gi|508706761|gb|EOX98657.1| Nicotinamidase 1 isoform 1 [Theobroma cacao]
c124696_g1	2038	Plant adhesion molecule 1 isoform 3 [Theobroma cacao]>gi|508712453|gb|EOY04350.1| Plant adhesion molecule 1 isoform 3 [Theobroma cacao]
c98606_g1	1121	hypothetical protein EUTSA_v10017989mg [Eutrema salsugineum]>gi|557112086|gb|ESQ52370.1| hypothetical protein EUTSA_v10017989mg [Eutrema salsugineum]
c11940_g2	1332	bifunctional lysine-ketoglutarate reductase / saccharopine dehyrdogenase [Galdieria sulphuraria]>gi|452820648|gb|EME27688.1| bifunctional lysine-ketoglutarate reductase / saccharopine dehyrdogenase [Galdieria sulphuraria]
c327438_g1	456	H3.3 [Phaeodactylum tricornutum CCAP 1055/1]>gi|217407120|gb|EEC47057.1| H3.3 [Phaeodactylum tricornutum CCAP 1055/1]
c19350_g1	1783	putative, Dynein intermediate chain [Ectocarpus siliculosus]
c41112_g1	814	unnamed protein product [Blastocystis hominis]
c62447_g1	1579	Eukaryotic translation initiation factor 3 subunit D [Auxenochlorella protothecoides]
c128896_g7	454	18 kDa seed maturation protein [Morus notabilis]
c131088_g1	1845	Pectinacetylesterase family protein [Theobroma cacao]>gi|508778147|gb|EOY25403.1| Pectinacetylesterase family protein [Theobroma cacao]
c135826_g3	4677	Multidrug resistance-associated protein 6 isoform 1 [Theobroma cacao]>gi|508779832|gb|EOY27088.1| Multidrug resistance-associated protein 6 isoform 1 [Theobroma cacao]
c133558_g2	6611	PREDICTED: uncharacterized protein LOC100785239 [Glycine max]
c134438_g1	3137	P-loop containing nucleoside triphosphate hydrolases superfamily protein isoform 2 [Theobroma cacao]>gi|508777625|gb|EOY24881.1| P-loop containing nucleoside triphosphate hydrolases superfamily protein isoform 2 [Theobroma cacao]
c132444_g1	3430	Leucine-rich receptor-like protein kinase family protein [Theobroma cacao]>gi|508784239|gb|EOY31495.1| Leucine-rich receptor-like protein kinase family protein [Theobroma cacao]
c135137_g2	3661	ATPase E1-E2 type family protein / haloacid dehalogenase-like hydrolase family protein [Theobroma cacao]>gi|508702728|gb|EOX94624.1| ATPase E1-E2 type family protein / haloacid dehalogenase-like hydrolase family protein [Theobroma cacao]
c101640_g1	1568	--
c135670_g1	5065	JHL06B08.2 protein, putative isoform 1 [Theobroma cacao]>gi|508780099|gb|EOY27355.1| JHL06B08.2 protein, putative isoform 1 [Theobroma cacao]
c15417_g1	1774	--
c237274_g1	392	unnamed protein product [Coffea canephora]
c120824_g8	528	Fruit bromelain [Morus notabilis]
c122024_g1	1323	ATP binding protein, putative [Theobroma cacao]>gi|508786060|gb|EOY33316.1| ATP binding protein, putative [Theobroma cacao]
c113010_g1	3011	unnamed protein product [Chondrus crispus]>gi|507114918|emb|CDF38428.1| unnamed protein product [Chondrus crispus]
c125673_g1	2803	Highly ABA-induced PP2C gene 3, putative [Theobroma cacao]>gi|508776241|gb|EOY23497.1| Highly ABA-induced PP2C gene 3, putative [Theobroma cacao]
c33203_g1	3531	hypothetical protein L915_12379 [Phytophthora parasitica]
c259430_g1	291	--
c148860_g1	635	--
c100546_g1	1129	V-type proton ATPase subunit B, isoform [Aphanomyces invadans]>gi|574466242|gb|ETV93273.1| V-type proton ATPase subunit B, isoform [Aphanomyces invadans]
c60324_g1	1187	--
c73399_g1	2424	PREDICTED: phosphatidylinositol 3-kinase, root isoform-like isoform X1 [Oryza brachyantha]
c101161_g1	396	--
c41644_g1	2726	hypothetical protein F443_19148 [Phytophthora parasitica P1569]
c126524_g1	959	Polyketide cyclase/dehydrase and lipid transport superfamily protein [Theobroma cacao]>gi|508779188|gb|EOY26444.1| Polyketide cyclase/dehydrase and lipid transport superfamily protein [Theobroma cacao]
c39692_g1	628	--
c96964_g1	2842	conserved hypothetical protein [Phytophthora infestans T30-4]>gi|262098112|gb|EEY56164.1| conserved hypothetical protein [Phytophthora infestans T30-4]
c2618_g1	667	PREDICTED: 60S ribosomal protein L13-1-like [Phoenix dactylifera]
c133299_g1	3203	Leucine-rich repeat protein kinase family protein isoform 2 [Theobroma cacao]>gi|508699654|gb|EOX91550.1| Leucine-rich repeat protein kinase family protein isoform 2 [Theobroma cacao]
c83815_g1	2200	Xaa-Pro dipeptidase (X-Pro dipeptidase) [Coccomyxa subellipsoidea C-169]>gi|384254075|gb|EIE27549.1| Xaa-Pro dipeptidase (X-Pro dipeptidase) [Coccomyxa subellipsoidea C-169]
c89910_g1	569	predicted protein [Hordeum vulgare subsp. vulgare]
c316879_g1	429	--
c118291_g1	5236	predicted protein, partial [Micromonas sp. RCC299]>gi|226518398|gb|ACO64390.1| predicted protein, partial [Micromonas sp. RCC299]
c178226_g1	496	RecName: Full=40S ribosomal protein S21 [Cyanophora paradoxa]>gi|6012958|emb|CAB57312.1| 40S ribosomal protein S21 [Cyanophora paradoxa]
c114615_g1	2145	hypothetical protein SDRG_09009 [Saprolegnia diclina VS20]>gi|530735258|gb|EQC33500.1| hypothetical protein SDRG_09009 [Saprolegnia diclina VS20]
c125842_g1	2412	SOS3-interacting protein 1 [Theobroma cacao]>gi|508787410|gb|EOY34666.1| SOS3-interacting protein 1 [Theobroma cacao]
c124982_g1	1042	Pleiotropic drug resistance 1 [Theobroma cacao]>gi|508779666|gb|EOY26922.1| Pleiotropic drug resistance 1 [Theobroma cacao]
c126003_g1	2160	RING/U-box superfamily protein, putative isoform 1 [Theobroma cacao]>gi|590643833|ref|XP_007030912.1| RING/U-box superfamily protein, putative isoform 1 [Theobroma cacao]>gi|508719516|gb|EOY11413.1| RING/U-box superfamily protein, putative isoform 1 [Theobroma cacao]>gi|508719517|gb|EOY11414.1| RING/U-box superfamily protein, putative isoform 1 [Theobroma cacao]
c138116_g1	1351	ornithine decarboxylase 1 [Atropa belladonna]
c104158_g1	3159	calcium-translocating P-type ATPase, PMCA-type [Aphanomyces astaci]
c129897_g1	2599	hypothetical protein EUGRSUZ_J02011 [Eucalyptus grandis]
c324795_g1	933	PREDICTED: succinate dehydrogenase [ubiquinone] iron-sulfur subunit 3, mitochondrial-like [Fragaria vesca subsp. vesca]
c122033_g1	1407	PREDICTED: uncharacterized protein LOC103951322 [Pyrus x bretschneideri]
c134418_g1	1861	2-oxoglutarate and Fe(II)-dependent oxygenase superfamily protein, putative [Theobroma cacao]>gi|508715572|gb|EOY07469.1| 2-oxoglutarate and Fe(II)-dependent oxygenase superfamily protein, putative [Theobroma cacao]
c98670_g1	945	conserved hypothetical protein [Albugo laibachii Nc14]
c133841_g1	3517	AWPM-19-like family protein [Theobroma cacao]>gi|508780568|gb|EOY27824.1| AWPM-19-like family protein [Theobroma cacao]
c133591_g2	3689	ABI five binding protein 3, putative [Theobroma cacao]>gi|508711788|gb|EOY03685.1| ABI five binding protein 3, putative [Theobroma cacao]
c105897_g1	1779	hypothetical protein SELMODRAFT_447957 [Selaginella moellendorffii]>gi|300141941|gb|EFJ08647.1| hypothetical protein SELMODRAFT_447957 [Selaginella moellendorffii]
c133741_g1	4104	U-box domain-containing protein 44, putative isoform 3 [Theobroma cacao]>gi|508776382|gb|EOY23638.1| U-box domain-containing protein 44, putative isoform 3 [Theobroma cacao]
c111901_g1	4101	PREDICTED: ABC transporter C family member 4-like [Setaria italica]
c197688_g1	309	predicted protein [Hordeum vulgare subsp. vulgare]
c60365_g1	2871	hypothetical protein PPTG_18836 [Phytophthora parasitica INRA-310]>gi|568084435|gb|ETM99364.1| hypothetical protein PPTG_18836 [Phytophthora parasitica INRA-310]
c129675_g7	2024	hypothetical protein F444_17624 [Phytophthora parasitica P1976]
c132612_g1	1657	Uncharacterized protein isoform 1 [Theobroma cacao]>gi|590654827|ref|XP_007033811.1| Uncharacterized protein isoform 1 [Theobroma cacao]>gi|508712839|gb|EOY04736.1| Uncharacterized protein isoform 1 [Theobroma cacao]>gi|508712840|gb|EOY04737.1| Uncharacterized protein isoform 1 [Theobroma cacao]
c282146_g1	377	cysteine protease [Volvox carteri f. nagariensis]>gi|3047415|gb|AAC13728.1| cysteine protease [Volvox carteri f. nagariensis]>gi|300262862|gb|EFJ47066.1| cysteine protease [Volvox carteri f. nagariensis]
c134893_g3	2227	Nodulin MtN21 /EamA-like transporter family protein, putative isoform 2 [Theobroma cacao]>gi|508710432|gb|EOY02329.1| Nodulin MtN21 /EamA-like transporter family protein, putative isoform 2 [Theobroma cacao]
c112466_g1	783	Uncharacterized protein TCM_041780 [Theobroma cacao]>gi|508786698|gb|EOY33954.1| Uncharacterized protein TCM_041780 [Theobroma cacao]
c41216_g1	2325	--
c282622_g1	390	--
c131850_g1	2900	Intracellular protein transport protein USO1, putative [Theobroma cacao]>gi|508780672|gb|EOY27928.1| Intracellular protein transport protein USO1, putative [Theobroma cacao]
c175782_g1	1910	--
c118163_g1	1005	--
c136683_g1	2993	Serine/threonine protein kinase 2 [Theobroma cacao]>gi|508712526|gb|EOY04423.1| Serine/threonine protein kinase 2 [Theobroma cacao]
c131317_g1	2828	Aldehyde dehydrogenase 2C4 [Theobroma cacao]>gi|508783578|gb|EOY30834.1| Aldehyde dehydrogenase 2C4 [Theobroma cacao]
c117517_g2	4452	hypothetical protein, conserved [Cyanidioschyzon merolae strain 10D]>gi|449017068|dbj|BAM80470.1| hypothetical protein, conserved [Cyanidioschyzon merolae strain 10D]
c210854_g1	659	Vesicle-associated membrane protein [Medicago truncatula]>gi|355506045|gb|AES87187.1| synaptobrevin-like protein [Medicago truncatula]>gi|388496682|gb|AFK36407.1| unknown [Medicago truncatula]
c244217_g1	512	--
c128890_g1	3200	Fes1A [Theobroma cacao]>gi|508715573|gb|EOY07470.1| Fes1A [Theobroma cacao]
c129411_g1	2325	Phosphoenolpyruvate carboxylase 3 isoform 1 [Theobroma cacao]>gi|590610130|ref|XP_007021729.1| Phosphoenolpyruvate carboxylase 3 isoform 1 [Theobroma cacao]>gi|508721356|gb|EOY13253.1| Phosphoenolpyruvate carboxylase 3 isoform 1 [Theobroma cacao]>gi|508721357|gb|EOY13254.1| Phosphoenolpyruvate carboxylase 3 isoform 1 [Theobroma cacao]
c103933_g2	544	predicted protein [Hordeum vulgare subsp. vulgare]
c90743_g1	1691	predicted protein, partial [Ostreococcus lucimarinus CCE9901]>gi|144578656|gb|ABO96720.1| predicted protein, partial [Ostreococcus lucimarinus CCE9901]
c137732_g1	379	large subunit ribosomal protein L35e_1, cytoplasmic [Guillardia theta CCMP2712]>gi|428183547|gb|EKX52404.1| large subunit ribosomal protein L35e_1, cytoplasmic [Guillardia theta CCMP2712]
c130322_g3	1134	GRAS family transcription factor isoform 2 [Theobroma cacao]>gi|508720739|gb|EOY12636.1| GRAS family transcription factor isoform 2 [Theobroma cacao]
c123070_g1	1455	Single hybrid motif superfamily protein isoform 1 [Theobroma cacao]>gi|508779269|gb|EOY26525.1| Single hybrid motif superfamily protein isoform 1 [Theobroma cacao]
c250113_g1	774	--
c77669_g1	1890	hypothetical protein AALP_AA6G031100 [Arabis alpina]
c133339_g2	2626	SLAC1 isoform 3 [Theobroma cacao]>gi|508776124|gb|EOY23380.1| SLAC1 isoform 3 [Theobroma cacao]
c247312_g1	1248	putative S-adenosylmethionine synthetase [Pyropia yezoensis]
c181770_g1	556	predicted protein [Hordeum vulgare subsp. vulgare]
c126834_g1	1822	Secretory laccase, putative isoform 1 [Theobroma cacao]>gi|508728577|gb|EOY20474.1| Secretory laccase, putative isoform 1 [Theobroma cacao]
c136513_g1	495	Pectinacetylesterase family protein isoform 2 [Theobroma cacao]>gi|508715636|gb|EOY07533.1| Pectinacetylesterase family protein isoform 2 [Theobroma cacao]
c297046_g1	1868	predicted protein [Thalassiosira pseudonana CCMP1335]>gi|209583518|gb|ACI64204.1| predicted protein [Thalassiosira pseudonana CCMP1335]
c113050_g1	3336	predicted protein [Hordeum vulgare subsp. vulgare]
c244243_g1	1140	--
c284901_g1	671	maleylacetoacetate isomerase [Saprolegnia diclina VS20]>gi|530744446|gb|EQC42688.1| maleylacetoacetate isomerase [Saprolegnia diclina VS20]
c134961_g1	2332	vacuolar-type H-pyrophosphatase [Coccomyxa subellipsoidea C-169]>gi|384249180|gb|EIE22662.1| vacuolar-type H-pyrophosphatase [Coccomyxa subellipsoidea C-169]
c130310_g5	2230	Phosphate transporter 1,4 [Theobroma cacao]>gi|508702571|gb|EOX94467.1| Phosphate transporter 1,4 [Theobroma cacao]
c131903_g1	2520	PREDICTED: basic 7S globulin [Vitis vinifera]
c120900_g1	1837	Senescence associated gene 20, putative [Theobroma cacao]>gi|508787385|gb|EOY34641.1| Senescence associated gene 20, putative [Theobroma cacao]
c320652_g1	472	hypothetical protein SPRG_22305 [Saprolegnia parasitica CBS 223.65]
c131215_g1	2560	SGNH hydrolase-type esterase superfamily protein isoform 1 [Theobroma cacao]>gi|590623874|ref|XP_007025444.1| SGNH hydrolase-type esterase superfamily protein isoform 1 [Theobroma cacao]>gi|508780809|gb|EOY28065.1| SGNH hydrolase-type esterase superfamily protein isoform 1 [Theobroma cacao]>gi|508780810|gb|EOY28066.1| SGNH hydrolase-type esterase superfamily protein isoform 1 [Theobroma cacao]
c83789_g1	2075	--
c114103_g1	1119	hypothetical protein THAOC_20848, partial [Thalassiosira oceanica]
c113392_g2	645	hsp70-like protein [Phytophthora parasitica]>gi|568053281|gb|ETM50125.1| hsp70-like protein [Phytophthora parasitica]
c80220_g1	1631	--
c133567_g1	3104	3'-N-debenzoyl-2'-deoxytaxol N-benzoyltransferase, putative [Theobroma cacao]>gi|508775144|gb|EOY22400.1| 3'-N-debenzoyl-2'-deoxytaxol N-benzoyltransferase, putative [Theobroma cacao]
c124654_g2	615	Leucine-rich repeat transmembrane protein kinase [Theobroma cacao]>gi|508721563|gb|EOY13460.1| Leucine-rich repeat transmembrane protein kinase [Theobroma cacao]
c130087_g1	4085	Sulfate transporter 1,3 isoform 1 [Theobroma cacao]>gi|508724185|gb|EOY16082.1| Sulfate transporter 1,3 isoform 1 [Theobroma cacao]
c133472_g3	3323	Calcium-dependent lipid-binding (CaLB domain) family protein isoform 3 [Theobroma cacao]>gi|508723176|gb|EOY15073.1| Calcium-dependent lipid-binding (CaLB domain) family protein isoform 3 [Theobroma cacao]
c125393_g2	1886	HXXXD-type acyl-transferase family protein, putative [Theobroma cacao]>gi|508708899|gb|EOY00796.1| HXXXD-type acyl-transferase family protein, putative [Theobroma cacao]
c75004_g1	1207	--
c131052_g1	3691	Kinase superfamily protein [Theobroma cacao]>gi|508786989|gb|EOY34245.1| Kinase superfamily protein [Theobroma cacao]
c130973_g1	2922	ABC-2 type transporter family protein [Theobroma cacao]>gi|508700688|gb|EOX92584.1| ABC-2 type transporter family protein [Theobroma cacao]
c133449_g2	810	Disease resistance-responsive family protein, putative [Theobroma cacao]>gi|508779772|gb|EOY27028.1| Disease resistance-responsive family protein, putative [Theobroma cacao]
c117397_g1	1523	LOB domain protein 3 [Populus trichocarpa]>gi|222845193|gb|EEE82740.1| LOB domain protein 3 [Populus trichocarpa]
c10580_g1	1407	PREDICTED: putative 8-amino-7-oxononanoate synthase/2-amino-3-ketobutyrate coenzyme A ligase-like [Cucumis sativus]
c115689_g2	2352	WD repeat membrane protein [Ectocarpus siliculosus]
c102221_g1	3569	hypothetical protein, variant 1 [Phytophthora parasitica]>gi|567989838|gb|ETL40080.1| hypothetical protein, variant 1 [Phytophthora parasitica]>gi|570951334|gb|ETP16591.1| hypothetical protein, variant 1 [Phytophthora parasitica CJ01A1]
c117543_g1	1439	hypothetical protein PRUPE_ppa019181mg, partial [Prunus persica]>gi|462410042|gb|EMJ15376.1| hypothetical protein PRUPE_ppa019181mg, partial [Prunus persica]
c288524_g1	761	--
c25906_g1	1130	--
c149244_g1	644	synthase of ATP synthase [Thalassiosira pseudonana CCMP1335]>gi|220972170|gb|EED90503.1| synthase of ATP synthase [Thalassiosira pseudonana CCMP1335]
c76858_g1	2328	--
c112375_g1	2830	hypothetical protein, variant 2 [Phytophthora parasitica INRA-310]>gi|566028406|gb|ETI51317.1| hypothetical protein, variant 2 [Phytophthora parasitica P1569]>gi|568023745|gb|ETL97798.1| hypothetical protein, variant 2 [Phytophthora parasitica]>gi|568054152|gb|ETM50953.1| hypothetical protein, variant 2 [Phytophthora parasitica]>gi|568097051|gb|ETN11795.1| hypothetical protein, variant 2 [Phytoph…
c130113_g1	3735	Beta-hydroxylase 1, 1,B1,chy1,BCH1 isoform 1 [Theobroma cacao]>gi|508776050|gb|EOY23306.1| Beta-hydroxylase 1, 1,B1,chy1,BCH1 isoform 1 [Theobroma cacao]
c130492_g2	1139	Sulfite reductase isoform 1 [Theobroma cacao]>gi|508785436|gb|EOY32692.1| Sulfite reductase isoform 1 [Theobroma cacao]
c60721_g1	730	predicted protein [Hordeum vulgare subsp. vulgare]
c86242_g1	806	guanylate kinase putative [Albugo laibachii Nc14]
c221969_g1	546	--
c134342_g2	4377	Uncharacterized protein isoform 2 [Theobroma cacao]>gi|508724222|gb|EOY16119.1| Uncharacterized protein isoform 2 [Theobroma cacao]
c227884_g1	571	--
c180311_g1	785	proteasome subunit alpha type-3, putative [Phytophthora infestans T30-4]>gi|262107586|gb|EEY65638.1| proteasome subunit alpha type-3, putative [Phytophthora infestans T30-4]
c131035_g1	4030	Zinc transporter of isoform 1 [Theobroma cacao]>gi|590720767|ref|XP_007051420.1| Zinc transporter of isoform 1 [Theobroma cacao]>gi|590720771|ref|XP_007051421.1| Zinc transporter of isoform 1 [Theobroma cacao]>gi|508703680|gb|EOX95576.1| Zinc transporter of isoform 1 [Theobroma cacao]>gi|508703681|gb|EOX95577.1| Zinc transporter of isoform 1 [Theobroma cacao]>gi|508703682|gb|EOX95578.1| Zinc tran…
c126765_g3	1468	Uncharacterized protein TCM_017093 [Theobroma cacao]>gi|508710800|gb|EOY02697.1| Uncharacterized protein TCM_017093 [Theobroma cacao]
c131891_g1	2217	Remorin family protein [Theobroma cacao]>gi|508717407|gb|EOY09304.1| Remorin family protein [Theobroma cacao]
c47955_g1	832	unknown [Picea sitchensis]
c121388_g1	1254	Uncharacterized protein TCM_000101 [Theobroma cacao]>gi|508698815|gb|EOX90711.1| Uncharacterized protein TCM_000101 [Theobroma cacao]
c165894_g1	357	similar to thioredoxin-like protein, partial [Ectocarpus siliculosus]
c129593_g1	2635	Receptor-like protein kinase [Theobroma cacao]>gi|508726813|gb|EOY18710.1| Receptor-like protein kinase [Theobroma cacao]
c118378_g2	505	Larreatricin hydroxylase isoform 2 [Theobroma cacao]>gi|590624803|ref|XP_007025708.1| Larreatricin hydroxylase isoform 2 [Theobroma cacao]>gi|508781073|gb|EOY28329.1| Larreatricin hydroxylase isoform 2 [Theobroma cacao]>gi|508781074|gb|EOY28330.1| Larreatricin hydroxylase isoform 2 [Theobroma cacao]
c123045_g1	2496	RING/FYVE/PHD zinc finger-containing protein, putative [Theobroma cacao]>gi|508703349|gb|EOX95245.1| RING/FYVE/PHD zinc finger-containing protein, putative [Theobroma cacao]
c317329_g1	1484	hypothetical protein JCGZ_17903 [Jatropha curcas]
c42017_g1	2751	PREDICTED: aconitate hydratase 2, mitochondrial-like [Glycine max]
c117606_g1	686	--
c48399_g1	1123	--
c132123_g1	2192	GABA-specific permease, putative [Ricinus communis]>gi|223540533|gb|EEF42100.1| GABA-specific permease, putative [Ricinus communis]
c245108_g1	589	calciumdependent protein 4 putative [Albugo laibachii Nc14]
c83155_g1	2634	--
c117345_g2	2104	RNA polymerase, beta subunit, conserved site [Ostreococcus tauri]
c98441_g2	948	--
c247479_g1	1513	PREDICTED: plastidic glucose transporter 4-like [Phoenix dactylifera]>gi|672185248|ref|XP_008812768.1| PREDICTED: plastidic glucose transporter 4-like [Phoenix dactylifera]
c314215_g1	1002	--
c45184_g1	433	--
c246906_g1	489	predicted protein [Hordeum vulgare subsp. vulgare]
c108499_g1	1593	predicted protein [Physcomitrella patens]>gi|162685586|gb|EDQ71980.1| predicted protein [Physcomitrella patens]
c130696_g1	685	Sodium/calcium exchanger family protein / calcium-binding EF hand family protein isoform 1 [Theobroma cacao]>gi|508721276|gb|EOY13173.1| Sodium/calcium exchanger family protein / calcium-binding EF hand family protein isoform 1 [Theobroma cacao]
c104445_g1	2134	--
c135769_g1	4979	RNA-binding KH domain-containing protein, putative isoform 1 [Theobroma cacao]>gi|590596596|ref|XP_007018377.1| RNA-binding KH domain-containing protein, putative isoform 1 [Theobroma cacao]>gi|508723704|gb|EOY15601.1| RNA-binding KH domain-containing protein, putative isoform 1 [Theobroma cacao]>gi|508723705|gb|EOY15602.1| RNA-binding KH domain-containing protein, putative isoform 1 [Theobroma c…
c73577_g1	1615	ATP synthase subunit alpha, mitochondrial [Chondrus crispus]>gi|507115576|emb|CDF39033.1| ATP synthase subunit alpha, mitochondrial [Chondrus crispus]
c317379_g1	3933	--
c140038_g1	435	hypothetical protein, variant [Aphanomyces astaci]
c127913_g2	3462	Monodehydroascorbate reductase 4 isoform 1 [Theobroma cacao]>gi|508710522|gb|EOY02419.1| Monodehydroascorbate reductase 4 isoform 1 [Theobroma cacao]
c125152_g1	1998	GDSL-motif lipase 5 [Theobroma cacao]>gi|508780110|gb|EOY27366.1| GDSL-motif lipase 5 [Theobroma cacao]
c122243_g2	813	predicted protein [Hordeum vulgare subsp. vulgare]
c121210_g1	1357	Alpha/beta-Hydrolases superfamily protein [Theobroma cacao]>gi|508727703|gb|EOY19600.1| Alpha/beta-Hydrolases superfamily protein [Theobroma cacao]
c130724_g5	1990	--
c213416_g1	481	--
c61953_g1	2335	predicted protein [Hordeum vulgare subsp. vulgare]
c252075_g1	728	hypothetical protein GUITHDRAFT_142682 [Guillardia theta CCMP2712]>gi|428171671|gb|EKX40586.1| hypothetical protein GUITHDRAFT_142682 [Guillardia theta CCMP2712]
c130762_g2	1316	hypothetical protein EMIHUDRAFT_197348 [Emiliania huxleyi CCMP1516]>gi|485617609|gb|EOD14784.1| hypothetical protein EMIHUDRAFT_197348 [Emiliania huxleyi CCMP1516]
c127436_g1	1776	F-box family protein, putative [Theobroma cacao]>gi|508785570|gb|EOY32826.1| F-box family protein, putative [Theobroma cacao]
c280879_g1	2557	--
c76010_g1	1029	--
c77777_g2	1862	PREDICTED: lysosomal beta glucosidase-like isoform X2 [Cucumis melo]
c135941_g1	2696	Cytochrome P450, family 714, subfamily A, polypeptide 1 [Theobroma cacao]>gi|508781984|gb|EOY29240.1| Cytochrome P450, family 714, subfamily A, polypeptide 1 [Theobroma cacao]
c122275_g1	1022	YUP8H12.11 protein, putative [Theobroma cacao]>gi|508707262|gb|EOX99158.1| YUP8H12.11 protein, putative [Theobroma cacao]
c256107_g1	532	unknown [Picea sitchensis]
c104761_g1	3679	hypothetical protein SPRG_10231 [Saprolegnia parasitica CBS 223.65]
c95696_g1	1419	PREDICTED: probable serine protease EDA2-like [Oryza brachyantha]
c77394_g1	1200	--
c126658_g1	2728	CFIM-25 isoform 1 [Theobroma cacao]>gi|508783097|gb|EOY30353.1| CFIM-25 isoform 1 [Theobroma cacao]
c184730_g1	830	--
c114295_g1	382	hypothetical protein [Arabidopsis thaliana]
c88242_g1	3706	hypothetical protein AMTR_s00048p00132040 [Amborella trichopoda]>gi|548857760|gb|ERN15558.1| hypothetical protein AMTR_s00048p00132040 [Amborella trichopoda]
c26107_g1	1541	hypothetical protein, variant [Aphanomyces astaci]
c103795_g2	3010	hypothetical protein CHLNCDRAFT_140513 [Chlorella variabilis]>gi|307110533|gb|EFN58769.1| hypothetical protein CHLNCDRAFT_140513 [Chlorella variabilis]
c312584_g1	560	unknown [Picea sitchensis]
c119398_g1	2192	TPA: hypothetical protein ZEAMMB73_508415 [Zea mays]
c7109_g1	582	--
c127096_g1	1709	Tetratricopeptide repeat (TPR)-like superfamily protein [Theobroma cacao]>gi|508699249|gb|EOX91145.1| Tetratricopeptide repeat (TPR)-like superfamily protein [Theobroma cacao]
c25655_g1	413	--
c1851_g1	1734	hypothetical protein GUITHDRAFT_107336 [Guillardia theta CCMP2712]>gi|428178112|gb|EKX46989.1| hypothetical protein GUITHDRAFT_107336 [Guillardia theta CCMP2712]
c126220_g1	2294	RHOMBOID-like 1 [Theobroma cacao]>gi|508715609|gb|EOY07506.1| RHOMBOID-like 1 [Theobroma cacao]
c47479_g1	305	predicted protein [Hordeum vulgare subsp. vulgare]
c102953_g1	1821	PREDICTED: NADP-dependent malic enzyme-like, partial [Cucumis sativus]
c215696_g1	975	polyphosphoinositide binding protein [Gossypium hirsutum]
c100906_g1	1659	predicted protein [Hordeum vulgare subsp. vulgare]
c131770_g1	1525	Peroxidase superfamily protein [Theobroma cacao]>gi|508728142|gb|EOY20039.1| Peroxidase superfamily protein [Theobroma cacao]
c125629_g3	1027	Alpha/beta-Hydrolases superfamily protein isoform 1 [Theobroma cacao]>gi|590703622|ref|XP_007046926.1| Alpha/beta-Hydrolases superfamily protein isoform 1 [Theobroma cacao]>gi|508699186|gb|EOX91082.1| Alpha/beta-Hydrolases superfamily protein isoform 1 [Theobroma cacao]>gi|508699187|gb|EOX91083.1| Alpha/beta-Hydrolases superfamily protein isoform 1 [Theobroma cacao]
c126582_g2	1666	HXXXD-type acyl-transferase family protein, putative [Theobroma cacao]>gi|508708899|gb|EOY00796.1| HXXXD-type acyl-transferase family protein, putative [Theobroma cacao]
c1574_g1	1624	--
c122614_g1	742	--
c84722_g1	1307	kynurenine-oxoglutarate transaminase / cysteine-S-conjugate beta-lyase [Nannochloropsis gaditana CCMP526]>gi|422296079|gb|EKU23378.1| kynurenine-oxoglutarate transaminase / cysteine-S-conjugate beta-lyase [Nannochloropsis gaditana CCMP526]
c120194_g2	879	predicted protein [Hordeum vulgare subsp. vulgare]
c118931_g1	1035	PREDICTED: protein PLANT CADMIUM RESISTANCE 6-like [Vitis vinifera]
c145335_g1	674	PREDICTED: ras-related protein RIC1-like [Setaria italica]
c711_g1	1172	--
c90107_g1	3182	--
c280147_g1	660	--
c115803_g1	585	ribosomal protein L14b/L23e [Coccomyxa subellipsoidea C-169]>gi|384253137|gb|EIE26612.1| ribosomal protein L14b/L23e [Coccomyxa subellipsoidea C-169]
c124316_g1	1740	--
c133723_g2	1114	Serine/threonine-protein kinase HT1 [Morus notabilis]
c102874_g1	1265	60S ribosomal protein L3 [Zea mays]>gi|670374427|ref|XP_008668594.1| PREDICTED: 60S ribosomal protein L3 isoform X1 [Zea mays]>gi|670376408|ref|XP_008669413.1| PREDICTED: 60S ribosomal protein L3-like [Zea mays]>gi|670377586|ref|XP_008669824.1| PREDICTED: 60S ribosomal protein L3-like [Zea mays]>gi|670377588|ref|XP_008669825.1| PREDICTED: 60S ribosomal protein L3-like [Zea mays]>gi|194693910|gb|A…
c130674_g1	2184	DNA-directed DNA polymerases, putative [Theobroma cacao]>gi|508721543|gb|EOY13440.1| DNA-directed DNA polymerases, putative [Theobroma cacao]
c134368_g1	2261	hypothetical protein CICLE_v10000776mg [Citrus clementina]>gi|568820877|ref|XP_006464930.1| PREDICTED: aldehyde dehydrogenase family 3 member I1, chloroplastic-like isoform X1 [Citrus sinensis]>gi|557534208|gb|ESR45326.1| hypothetical protein CICLE_v10000776mg [Citrus clementina]
c86266_g1	648	predicted protein [Micromonas pusilla CCMP1545]>gi|226458204|gb|EEH55502.1| predicted protein [Micromonas pusilla CCMP1545]
c127108_g1	1363	Eukaryotic aspartyl protease family protein isoform 1 [Theobroma cacao]>gi|508713658|gb|EOY05555.1| Eukaryotic aspartyl protease family protein isoform 1 [Theobroma cacao]
c136254_g2	2358	Plant intracellular ras group-related LRR 3, putative [Theobroma cacao]>gi|508708739|gb|EOY00636.1| Plant intracellular ras group-related LRR 3, putative [Theobroma cacao]
c94357_g1	398	hypothetical protein SORBIDRAFT_0070s002020 [Sorghum bicolor]>gi|241947393|gb|EES20538.1| hypothetical protein SORBIDRAFT_0070s002020 [Sorghum bicolor]
c107289_g1	687	--
c118610_g1	855	Tetratricopeptide repeat-like superfamily protein, putative [Theobroma cacao]>gi|508776705|gb|EOY23961.1| Tetratricopeptide repeat-like superfamily protein, putative [Theobroma cacao]
c130492_g1	1864	Sulfite reductase isoform 1 [Theobroma cacao]>gi|508785436|gb|EOY32692.1| Sulfite reductase isoform 1 [Theobroma cacao]
c29779_g1	480	2-cys peroxiredoxin, probably cytosolic [Volvox carteri f. nagariensis]>gi|300258126|gb|EFJ42366.1| 2-cys peroxiredoxin, probably cytosolic [Volvox carteri f. nagariensis]
c132785_g1	1124	Cytochrome b561/ferric reductase transmembrane protein family isoform 2 [Theobroma cacao]>gi|508775922|gb|EOY23178.1| Cytochrome b561/ferric reductase transmembrane protein family isoform 2 [Theobroma cacao]
c278318_g1	490	50S ribosomal protein L21e [Saprolegnia diclina VS20]>gi|530740483|gb|EQC38725.1| 50S ribosomal protein L21e [Saprolegnia diclina VS20]
c123770_g4	1527	--
c179228_g1	483	calmodulin-like protein, partial [Auxenochlorella protothecoides]
c110022_g1	4165	hypothetical protein EMIHUDRAFT_228890 [Emiliania huxleyi CCMP1516]>gi|485639756|gb|EOD34038.1| hypothetical protein EMIHUDRAFT_228890 [Emiliania huxleyi CCMP1516]
c104352_g1	812	60S ribosomal protein L8 [Saprolegnia parasitica CBS 223.65]
c29799_g1	1401	--
c134176_g1	3800	hypothetical protein CISIN_1g035998mg [Citrus sinensis]
c22175_g1	1364	predicted protein [Hordeum vulgare subsp. vulgare]
c126436_g2	1199	AMP deaminase [Theobroma cacao]>gi|508708322|gb|EOY00219.1| AMP deaminase [Theobroma cacao]
c134635_g1	5809	Pheophorbide a oxygenase family protein with Rieske [2Fe-2S] domain [Theobroma cacao]>gi|508786421|gb|EOY33677.1| Pheophorbide a oxygenase family protein with Rieske [2Fe-2S] domain [Theobroma cacao]
c126717_g1	1802	hypothetical protein CICLE_v10014576mg [Citrus clementina]>gi|557550084|gb|ESR60713.1| hypothetical protein CICLE_v10014576mg [Citrus clementina]
c71204_g1	1710	PREDICTED: protein NLRC3-like isoform X1 [Phoenix dactylifera]
c119310_g1	2191	Anthocyanidin 3-O-glucosyltransferase 5 [Theobroma cacao]>gi|508699276|gb|EOX91172.1| Anthocyanidin 3-O-glucosyltransferase 5 [Theobroma cacao]
c208772_g1	1647	--
c280413_g1	1063	hypothetical protein SELMODRAFT_124944, partial [Selaginella moellendorffii]>gi|300145330|gb|EFJ12007.1| hypothetical protein SELMODRAFT_124944, partial [Selaginella moellendorffii]
c133687_g3	1602	Myb domain protein 93 [Theobroma cacao]>gi|508700198|gb|EOX92094.1| Myb domain protein 93 [Theobroma cacao]
c120426_g1	1303	Uncharacterized protein TCM_011341 [Theobroma cacao]>gi|508709570|gb|EOY01467.1| Uncharacterized protein TCM_011341 [Theobroma cacao]
c318409_g1	1617	hypothetical protein GUITHDRAFT_134423 [Guillardia theta CCMP2712]>gi|428182644|gb|EKX51504.1| hypothetical protein GUITHDRAFT_134423 [Guillardia theta CCMP2712]
c41564_g1	2119	predicted protein [Hordeum vulgare subsp. vulgare]
c22670_g1	728	predicted protein [Chlamydomonas reinhardtii]>gi|158284086|gb|EDP09836.1| predicted protein [Chlamydomonas reinhardtii]
c136315_g1	3596	LRR and NB-ARC domains-containing disease resistance protein, putative [Theobroma cacao]>gi|508721701|gb|EOY13598.1| LRR and NB-ARC domains-containing disease resistance protein, putative [Theobroma cacao]
c141699_g1	309	--
c130432_g5	1369	Calcium-binding EF-hand family protein [Theobroma cacao]>gi|508724566|gb|EOY16463.1| Calcium-binding EF-hand family protein [Theobroma cacao]
c108465_g2	781	predicted protein [Hordeum vulgare subsp. vulgare]
c208484_g1	374	hypothetical protein PPTG_09037 [Phytophthora parasitica INRA-310]>gi|566029096|gb|ETI52007.1| hypothetical protein F443_04767 [Phytophthora parasitica P1569]>gi|567966419|gb|ETK91867.1| hypothetical protein L915_04655 [Phytophthora parasitica]>gi|567995122|gb|ETL45265.1| hypothetical protein L916_04610 [Phytophthora parasitica]>gi|568024400|gb|ETL98436.1| hypothetical protein L917_04495 [Phytoph…
c108782_g2	6437	hypothetical protein H310_08827 [Aphanomyces invadans]>gi|574471753|gb|ETV98760.1| hypothetical protein H310_08827 [Aphanomyces invadans]
c130284_g1	1406	Heat-shock protein 70T-2 [Theobroma cacao]>gi|508713771|gb|EOY05668.1| Heat-shock protein 70T-2 [Theobroma cacao]
c60282_g1	454	hypothetical protein H310_07727 [Aphanomyces invadans]>gi|574472655|gb|ETV99659.1| hypothetical protein H310_07727 [Aphanomyces invadans]
c15905_g1	2054	unnamed protein product [Albugo candida]
c207677_g1	1105	--
c91765_g1	992	exodeoxyribonuclease III [Galdieria sulphuraria]>gi|452823263|gb|EME30275.1| exodeoxyribonuclease III [Galdieria sulphuraria]
c102532_g1	3287	predicted protein [Phaeodactylum tricornutum CCAP 1055/1]>gi|217409794|gb|EEC49725.1| predicted protein [Phaeodactylum tricornutum CCAP 1055/1]
c124556_g5	1125	--
c40833_g1	2028	--
c128041_g2	2011	UDP-Glycosyltransferase superfamily protein [Theobroma cacao]>gi|508783126|gb|EOY30382.1| UDP-Glycosyltransferase superfamily protein [Theobroma cacao]
c111180_g1	4239	ABC transporter C family protein [Bathycoccus prasinos]>gi|412990166|emb|CCO19484.1| ABC transporter C family protein [Bathycoccus prasinos]
c135786_g1	1239	hypothetical protein AALP_AA8G372700 [Arabis alpina]
c127270_g1	2017	Nodulin MtN21 /EamA-like transporter family protein isoform 1 [Theobroma cacao]>gi|508724353|gb|EOY16250.1| Nodulin MtN21 /EamA-like transporter family protein isoform 1 [Theobroma cacao]
c15993_g1	1767	predicted protein [Thalassiosira pseudonana CCMP1335]>gi|220974451|gb|EED92780.1| predicted protein, partial [Thalassiosira pseudonana CCMP1335]
c82926_g1	2972	Domain of Uncharacterized protein function (DUF23), putative [Theobroma cacao]>gi|508723389|gb|EOY15286.1| Domain of Uncharacterized protein function (DUF23), putative [Theobroma cacao]
c133751_g1	2036	Concanavalin A-like lectin protein kinase family protein [Theobroma cacao]>gi|508699981|gb|EOX91877.1| Concanavalin A-like lectin protein kinase family protein [Theobroma cacao]
c129559_g1	863	predicted protein [Hordeum vulgare subsp. vulgare]
c14569_g1	742	hypothetical protein SELMODRAFT_5381, partial [Selaginella moellendorffii]>gi|300162804|gb|EFJ29416.1| hypothetical protein SELMODRAFT_5381, partial [Selaginella moellendorffii]
c105151_g1	2889	BnaC05g24930D [Brassica napus]
c123359_g1	1320	NAD(P)-linked oxidoreductase superfamily protein [Theobroma cacao]>gi|508776416|gb|EOY23672.1| NAD(P)-linked oxidoreductase superfamily protein [Theobroma cacao]
c126004_g1	2102	Heat shock transcription factor B2A, putative [Theobroma cacao]>gi|508775877|gb|EOY23133.1| Heat shock transcription factor B2A, putative [Theobroma cacao]
c38874_g1	866	--
c82221_g1	969	sedoheptulose-bisphosphatase [Nannochloropsis gaditana CCMP526]>gi|422295533|gb|EKU22832.1| sedoheptulose-bisphosphatase [Nannochloropsis gaditana CCMP526]
c125761_g3	2285	Pectin lyase-like superfamily protein isoform 4 [Theobroma cacao]>gi|508703566|gb|EOX95462.1| Pectin lyase-like superfamily protein isoform 4 [Theobroma cacao]
c130299_g1	2012	Nitrate excretion transporter 1, putative [Theobroma cacao]>gi|508726615|gb|EOY18512.1| Nitrate excretion transporter 1, putative [Theobroma cacao]
c122861_g1	1318	Uncharacterized protein TCM_005819 [Theobroma cacao]>gi|508704701|gb|EOX96597.1| Uncharacterized protein TCM_005819 [Theobroma cacao]
c248186_g1	428	hypothetical protein SELMODRAFT_227399 [Selaginella moellendorffii]>gi|302785820|ref|XP_002974681.1| hypothetical protein SELMODRAFT_442622 [Selaginella moellendorffii]>gi|300157576|gb|EFJ24201.1| hypothetical protein SELMODRAFT_442622 [Selaginella moellendorffii]>gi|300168664|gb|EFJ35267.1| hypothetical protein SELMODRAFT_227399 [Selaginella moellendorffii]
c136060_g2	3152	hypothetical protein POPTR_0016s10010g [Populus trichocarpa]>gi|550321186|gb|ERP51693.1| hypothetical protein POPTR_0016s10010g [Populus trichocarpa]
c108442_g1	1971	hypothetical protein VOLCADRAFT_56991 [Volvox carteri f. nagariensis]>gi|300267355|gb|EFJ51539.1| hypothetical protein VOLCADRAFT_56991 [Volvox carteri f. nagariensis]
c132728_g1	3595	hypothetical protein H310_01577 [Aphanomyces invadans]>gi|574482149|gb|ETW09141.1| hypothetical protein H310_01577 [Aphanomyces invadans]
c130364_g3	2418	COP9 signalosome, subunit CSN8 isoform 1 [Theobroma cacao]>gi|508776937|gb|EOY24193.1| COP9 signalosome, subunit CSN8 isoform 1 [Theobroma cacao]
c208604_g1	1017	--
c90126_g1	1522	thioredoxin-like protein [Coccomyxa subellipsoidea C-169]>gi|384246131|gb|EIE19622.1| thioredoxin-like protein [Coccomyxa subellipsoidea C-169]
c70519_g1	468	--
c90463_g1	939	unknown [Picea sitchensis]
c128360_g1	1954	--
c119328_g1	1726	hypothetical protein SELMODRAFT_270689 [Selaginella moellendorffii]>gi|300163709|gb|EFJ30319.1| hypothetical protein SELMODRAFT_270689 [Selaginella moellendorffii]
c133068_g3	2605	Respiratory burst oxidase, putative isoform 1 [Theobroma cacao]>gi|508774814|gb|EOY22070.1| Respiratory burst oxidase, putative isoform 1 [Theobroma cacao]
c125605_g1	1938	cyclin-dependent protein kinase inhibitor Siamese [Gossypium arboreum]
c123157_g1	1555	Nuclear transcription factor Y subunit C-9 isoform 1 [Theobroma cacao]>gi|590657693|ref|XP_007034637.1| Nuclear transcription factor Y subunit C-9 isoform 1 [Theobroma cacao]>gi|508713665|gb|EOY05562.1| Nuclear transcription factor Y subunit C-9 isoform 1 [Theobroma cacao]>gi|508713666|gb|EOY05563.1| Nuclear transcription factor Y subunit C-9 isoform 1 [Theobroma cacao]
c102203_g1	1262	hypothetical protein PHYSODRAFT_299659 [Phytophthora sojae]>gi|348682469|gb|EGZ22285.1| hypothetical protein PHYSODRAFT_299659 [Phytophthora sojae]
c118907_g1	556	cytosolic glutamine synthetase [Platanus x acerifolia]
c291247_g1	299	--
c134303_g1	3887	Probably inactive leucine-rich repeat receptor-like protein kinase [Theobroma cacao]>gi|508782518|gb|EOY29774.1| Probably inactive leucine-rich repeat receptor-like protein kinase [Theobroma cacao]
c119346_g1	997	17.6 kDa class II heat shock protein [Theobroma cacao]>gi|508782734|gb|EOY29990.1| 17.6 kDa class II heat shock protein [Theobroma cacao]
c131945_g2	3444	Phosphatase 2C family protein isoform 2, partial [Theobroma cacao]>gi|508783411|gb|EOY30667.1| Phosphatase 2C family protein isoform 2, partial [Theobroma cacao]
c107166_g1	2949	hypothetical protein GUITHDRAFT_120258 [Guillardia theta CCMP2712]>gi|428164544|gb|EKX33566.1| hypothetical protein GUITHDRAFT_120258 [Guillardia theta CCMP2712]
c133080_g1	2958	--
c127367_g1	1503	F-box/kelch protein, putative [Theobroma cacao]>gi|508708640|gb|EOY00537.1| F-box/kelch protein, putative [Theobroma cacao]
c90249_g1	1316	hypothetical protein PPTG_13405 [Phytophthora parasitica INRA-310]>gi|568092728|gb|ETN07533.1| hypothetical protein PPTG_13405 [Phytophthora parasitica INRA-310]
c79899_g1	770	--
c263842_g1	292	hypothetical protein GUITHDRAFT_89068 [Guillardia theta CCMP2712]>gi|428170510|gb|EKX39434.1| hypothetical protein GUITHDRAFT_89068 [Guillardia theta CCMP2712]
c90079_g1	2026	--
c124747_g1	1552	Pleiotropic drug resistance 12 [Theobroma cacao]>gi|508779348|gb|EOY26604.1| Pleiotropic drug resistance 12 [Theobroma cacao]
c137623_g1	394	--
c76240_g1	767	hypothetical protein PPTG_15910 [Phytophthora parasitica INRA-310]>gi|566016327|gb|ETI39238.1| hypothetical protein F443_15185 [Phytophthora parasitica P1569]>gi|567953799|gb|ETK79445.1| hypothetical protein L915_14726 [Phytophthora parasitica]>gi|567982437|gb|ETL32857.1| hypothetical protein L916_14640 [Phytophthora parasitica]>gi|568011939|gb|ETL86117.1| hypothetical protein L917_14443 [Phytoph…
c85907_g1	1929	PREDICTED: E3 ubiquitin-protein ligase UPL1-like isoform X2 [Pyrus x bretschneideri]
c138108_g1	729	--
c116893_g1	1288	acetyl-CoA synthetase, putative [Ricinus communis]>gi|223521867|gb|EEF26567.1| acetyl-CoA synthetase, putative [Ricinus communis]
c129533_g1	3736	PREDICTED: ABC transporter B family member 9-like isoform X4 [Phoenix dactylifera]
c94429_g1	1340	UDP-Glycosyltransferase/glycogen phosphorylase [Coccomyxa subellipsoidea C-169]>gi|384251430|gb|EIE24908.1| UDP-Glycosyltransferase/glycogen phosphorylase [Coccomyxa subellipsoidea C-169]
c174057_g1	942	--
c112829_g1	668	SAUR-like auxin-responsive protein family [Theobroma cacao]>gi|508780095|gb|EOY27351.1| SAUR-like auxin-responsive protein family [Theobroma cacao]
c124377_g1	1489	3-ketoacyl-CoA synthase 4 [Gossypium raimondii]
c99451_g1	2112	--
c113559_g1	807	ribosomal protein S7, component of cytosolic 80S ribosome and 40S small subunit [Chlamydomonas reinhardtii]>gi|158271136|gb|EDO96962.1| ribosomal protein S7 [Chlamydomonas reinhardtii]
c133705_g1	4241	PLAT/LH2 domain-containing lipoxygenase family protein isoform 1 [Theobroma cacao]>gi|508713750|gb|EOY05647.1| PLAT/LH2 domain-containing lipoxygenase family protein isoform 1 [Theobroma cacao]
c321824_g1	652	--
c122548_g1	1027	Acyl-CoA-binding 6-like protein [Theobroma cacao]>gi|508783048|gb|EOY30304.1| Acyl-CoA-binding 6-like protein [Theobroma cacao]
c172722_g1	2703	conserved unknown protein (Partial) [Ectocarpus siliculosus]
c110744_g2	807	hypothetical protein THAOC_12795 [Thalassiosira oceanica]
c1482_g1	822	--
c105684_g1	1655	--
c128358_g1	2099	TPX2 family protein, putative isoform 1 [Theobroma cacao]>gi|508716645|gb|EOY08542.1| TPX2 family protein, putative isoform 1 [Theobroma cacao]
c106380_g1	2823	hypothetical protein CHLNCDRAFT_134694 [Chlorella variabilis]>gi|307106699|gb|EFN54944.1| hypothetical protein CHLNCDRAFT_134694 [Chlorella variabilis]
c74288_g1	2699	hypothetical protein EUTSA_v10002387mg [Eutrema salsugineum]>gi|557096416|gb|ESQ36924.1| hypothetical protein EUTSA_v10002387mg [Eutrema salsugineum]
c107133_g1	931	--
c87725_g1	1307	hypothetical protein PHAVU_001G169800g [Phaseolus vulgaris]>gi|561036127|gb|ESW34657.1| hypothetical protein PHAVU_001G169800g [Phaseolus vulgaris]
c28580_g1	1110	--
c259756_g1	912	unnamed protein product [Albugo candida]
c133173_g1	2279	Cytochrome P450 71A1 [Theobroma cacao]>gi|508775020|gb|EOY22276.1| Cytochrome P450 71A1 [Theobroma cacao]
c138197_g1	1468	PLP-dependent transferase [Coccomyxa subellipsoidea C-169]>gi|384249547|gb|EIE23028.1| PLP-dependent transferase [Coccomyxa subellipsoidea C-169]
c131228_g2	1535	Ralf-like 32 [Theobroma cacao]>gi|508713236|gb|EOY05133.1| Ralf-like 32 [Theobroma cacao]
c126965_g1	2558	Nine-cis-epoxycarotenoid dioxygenase 3 [Theobroma cacao]>gi|508721808|gb|EOY13705.1| Nine-cis-epoxycarotenoid dioxygenase 3 [Theobroma cacao]
c317457_g1	1084	PREDICTED: 2-alkenal reductase (NADP(+)-dependent)-like [Nicotiana tomentosiformis]
c146466_g1	1627	hypothetical protein H310_03722 [Aphanomyces invadans]>gi|574479142|gb|ETW06137.1| hypothetical protein H310_03722 [Aphanomyces invadans]
c127764_g3	1621	Uncharacterized protein TCM_026055 [Theobroma cacao]>gi|508718856|gb|EOY10753.1| Uncharacterized protein TCM_026055 [Theobroma cacao]
c100759_g1	959	Cr2141 [Catharanthus roseus]
c35310_g1	307	--
c1781_g1	1709	--
c40218_g1	1343	predicted protein [Hordeum vulgare subsp. vulgare]
c122909_g1	1611	Pectinesterase [Theobroma cacao]>gi|508703467|gb|EOX95363.1| Pectinesterase [Theobroma cacao]
c40432_g1	1309	hypothetical protein EUGRSUZ_J00375 [Eucalyptus grandis]
c318487_g1	950	hypothetical protein PHYSODRAFT_483048 [Phytophthora sojae]>gi|348686369|gb|EGZ26184.1| hypothetical protein PHYSODRAFT_483048 [Phytophthora sojae]
c280338_g1	1001	predicted protein [Hordeum vulgare subsp. vulgare]
c254346_g1	475	predicted protein [Hordeum vulgare subsp. vulgare]
c121281_g1	827	60s ribosomal protein L15 [Pfiesteria piscicida]
c130425_g1	3323	Secretion-regulating guanine nucleotide exchange factor [Theobroma cacao]>gi|508701095|gb|EOX92991.1| Secretion-regulating guanine nucleotide exchange factor [Theobroma cacao]
c115806_g1	974	Alpha-amylase-like isoform 1 [Theobroma cacao]>gi|508722568|gb|EOY14465.1| Alpha-amylase-like isoform 1 [Theobroma cacao]
c22048_g1	1017	hypothetical protein GUITHDRAFT_151008 [Guillardia theta CCMP2712]>gi|428182338|gb|EKX51199.1| hypothetical protein GUITHDRAFT_151008 [Guillardia theta CCMP2712]
c127254_g1	1745	predicted protein [Hordeum vulgare subsp. vulgare]
c129650_g1	2074	Pathogenesis-related thaumatin superfamily protein isoform 5 [Theobroma cacao]>gi|508705820|gb|EOX97716.1| Pathogenesis-related thaumatin superfamily protein isoform 5 [Theobroma cacao]
c93930_g1	1565	PREDICTED: transcription factor GTE9-like isoform X2 [Musa acuminata subsp. malaccensis]
c123082_g1	1110	MLP-like protein 28, putative [Theobroma cacao]>gi|508709115|gb|EOY01012.1| MLP-like protein 28, putative [Theobroma cacao]
c132560_g1	3312	CBS domain-containing protein with a domain of Uncharacterized protein function isoform 1 [Theobroma cacao]>gi|508713620|gb|EOY05517.1| CBS domain-containing protein with a domain of Uncharacterized protein function isoform 1 [Theobroma cacao]
c178576_g1	2425	--
c134322_g3	1217	Flavonol 4'-sulfotransferase, putative [Theobroma cacao]>gi|508709698|gb|EOY01595.1| Flavonol 4'-sulfotransferase, putative [Theobroma cacao]
c259673_g1	571	PREDICTED: calmodulin-like [Setaria italica]
c81595_g1	1130	hypothetical protein EMIHUDRAFT_249911 [Emiliania huxleyi CCMP1516]>gi|485606566|gb|EOD06308.1| hypothetical protein EMIHUDRAFT_249911 [Emiliania huxleyi CCMP1516]
c129721_g1	2712	MATE efflux family protein [Theobroma cacao]>gi|508722769|gb|EOY14666.1| MATE efflux family protein [Theobroma cacao]
c115216_g1	933	--
c85340_g1	1527	--
c270330_g1	617	hypothetical protein H257_00830 [Aphanomyces astaci]
c99066_g1	7856	hypothetical protein H257_12506 [Aphanomyces astaci]
c134392_g2	1129	Pleiotropic drug resistance 12 [Theobroma cacao]>gi|508779348|gb|EOY26604.1| Pleiotropic drug resistance 12 [Theobroma cacao]
c122303_g1	715	Nodulin MtN21 /EamA-like transporter family protein, putative isoform 1 [Theobroma cacao]>gi|508705522|gb|EOX97418.1| Nodulin MtN21 /EamA-like transporter family protein, putative isoform 1 [Theobroma cacao]
c326909_g1	1437	hypothetical protein H310_11878 [Aphanomyces invadans]>gi|574467593|gb|ETV94616.1| hypothetical protein H310_11878 [Aphanomyces invadans]
c246599_g1	1123	--
c125140_g1	902	Vacuolar sorting receptor isoform 3 [Theobroma cacao]>gi|508712552|gb|EOY04449.1| Vacuolar sorting receptor isoform 3 [Theobroma cacao]
c285728_g1	615	--
c126410_g1	598	PREDICTED: histone H3.2-like [Oryza brachyantha]
c210300_g1	1726	hypothetical protein PPTG_01168 [Phytophthora parasitica INRA-310]>gi|568110419|gb|ETN25026.1| hypothetical protein PPTG_01168 [Phytophthora parasitica INRA-310]
c279119_g1	1298	--
c142883_g1	429	--
c135084_g1	7702	3-ketoacyl-CoA synthase 10 [Theobroma cacao]>gi|508782839|gb|EOY30095.1| 3-ketoacyl-CoA synthase 10 [Theobroma cacao]
c288166_g1	996	cytochrome c1 [Emiliania huxleyi CCMP1516]>gi|485639527|gb|EOD33832.1| cytochrome c1 [Emiliania huxleyi CCMP1516]
c101151_g1	1071	hypothetical protein GUITHDRAFT_157105 [Guillardia theta CCMP2712]>gi|428183291|gb|EKX52149.1| hypothetical protein GUITHDRAFT_157105 [Guillardia theta CCMP2712]
c112779_g1	2161	Serine/threonine phosphatase BSL1-like protein [Aegilops tauschii]
c73616_g1	802	--
c119395_g1	739	Uncharacterized protein isoform 1 [Theobroma cacao]>gi|508783823|gb|EOY31079.1| Uncharacterized protein isoform 1 [Theobroma cacao]
c109473_g1	2807	--
c121442_g1	1162	predicted protein [Hordeum vulgare subsp. vulgare]
c61212_g1	1444	Serine hydroxymethyltransferase 2 isoform 1 [Theobroma cacao]>gi|590596338|ref|XP_007018309.1| Serine hydroxymethyltransferase 2 isoform 1 [Theobroma cacao]>gi|590596342|ref|XP_007018310.1| Serine hydroxymethyltransferase 2 isoform 1 [Theobroma cacao]>gi|590596346|ref|XP_007018311.1| Serine hydroxymethyltransferase 2 isoform 1 [Theobroma cacao]>gi|590596350|ref|XP_007018312.1| Serine hydroxymethy…
c131820_g1	1905	Expansin A1, ALPHA 1.2,EXPA1 [Theobroma cacao]>gi|508774637|gb|EOY21893.1| Expansin A1, ALPHA 1.2,EXPA1 [Theobroma cacao]
c129709_g3	1302	Aluminum induced protein with YGL and LRDR motifs isoform 1 [Theobroma cacao]>gi|590658521|ref|XP_007034878.1| Aluminum induced protein with YGL and LRDR motifs isoform 1 [Theobroma cacao]>gi|508713906|gb|EOY05803.1| Aluminum induced protein with YGL and LRDR motifs isoform 1 [Theobroma cacao]>gi|508713907|gb|EOY05804.1| Aluminum induced protein with YGL and LRDR motifs isoform 1 [Theobroma cacao]
c98499_g1	2049	hypothetical protein EMIHUDRAFT_427647 [Emiliania huxleyi CCMP1516]>gi|551570017|ref|XP_005770966.1| hypothetical protein EMIHUDRAFT_430816 [Emiliania huxleyi CCMP1516]>gi|485618316|gb|EOD15341.1| hypothetical protein EMIHUDRAFT_427647 [Emiliania huxleyi CCMP1516]>gi|485622101|gb|EOD18537.1| hypothetical protein EMIHUDRAFT_430816 [Emiliania huxleyi CCMP1516]
c115549_g2	3733	--
c122415_g1	1211	--
c113944_g1	2377	predicted protein [Hordeum vulgare subsp. vulgare]
c125807_g1	1409	Heat shock transcription factor C1, putative [Theobroma cacao]>gi|508783548|gb|EOY30804.1| Heat shock transcription factor C1, putative [Theobroma cacao]
c127012_g2	1453	Folic acid and derivative biosynthetic process [Theobroma cacao]>gi|508723475|gb|EOY15372.1| Folic acid and derivative biosynthetic process [Theobroma cacao]
c118743_g1	7239	fibrocystin-L-like protein [Chlamydomonas reinhardtii]>gi|158279899|gb|EDP05658.1| fibrocystin-L-like protein [Chlamydomonas reinhardtii]
c126759_g2	1561	DHBP synthase RibB-like alpha/beta domain isoform 1 [Theobroma cacao]>gi|508710901|gb|EOY02798.1| DHBP synthase RibB-like alpha/beta domain isoform 1 [Theobroma cacao]
c129465_g3	2347	Cellulase protein isoform 1 [Theobroma cacao]>gi|508700269|gb|EOX92165.1| Cellulase protein isoform 1 [Theobroma cacao]
c129422_g1	2410	PREDICTED: putative sodium-coupled neutral amino acid transporter 10-like [Glycine max]
c133538_g6	811	Cyclase family protein, putative [Theobroma cacao]>gi|508706439|gb|EOX98335.1| Cyclase family protein, putative [Theobroma cacao]
c125037_g1	3629	Thioredoxin superfamily protein isoform 2 [Theobroma cacao]>gi|508709164|gb|EOY01061.1| Thioredoxin superfamily protein isoform 2 [Theobroma cacao]
c134229_g1	622	oxidoreductase family protein [Populus trichocarpa]>gi|550348959|gb|EEE84865.2| oxidoreductase family protein [Populus trichocarpa]
c84573_g1	428	unnamed protein product [Coffea canephora]
c510_g1	525	calciumdependent protein 4 putative [Albugo laibachii Nc14]
c125187_g1	949	Disease resistance-responsive family protein [Theobroma cacao]>gi|508705842|gb|EOX97738.1| Disease resistance-responsive family protein [Theobroma cacao]
c49044_g1	1208	predicted protein [Hordeum vulgare subsp. vulgare]
c136288_g2	1312	ABC-2 and Plant PDR ABC-type transporter family protein isoform 5 [Theobroma cacao]>gi|508779664|gb|EOY26920.1| ABC-2 and Plant PDR ABC-type transporter family protein isoform 5 [Theobroma cacao]
c118216_g1	1343	Myb domain protein 121 [Theobroma cacao]>gi|508711888|gb|EOY03785.1| Myb domain protein 121 [Theobroma cacao]
c94491_g1	1874	protofilament ribbon protein of flagellar microtubules [Micromonas pusilla CCMP1545]>gi|226459610|gb|EEH56905.1| protofilament ribbon protein of flagellar microtubules [Micromonas pusilla CCMP1545]
c119047_g1	874	Myb domain protein 5 isoform 2 [Theobroma cacao]>gi|508782779|gb|EOY30035.1| Myb domain protein 5 isoform 2 [Theobroma cacao]
c127722_g1	2365	F-box family protein, putative [Theobroma cacao]>gi|508781164|gb|EOY28420.1| F-box family protein, putative [Theobroma cacao]
c10085_g1	652	--
c271002_g1	614	similar to GTPase-activating protein [Cyanidioschyzon merolae strain 10D]>gi|449016439|dbj|BAM79841.1| similar to GTPase-activating protein [Cyanidioschyzon merolae strain 10D]
c122442_g1	2119	RNA polymerase Rpb7 N-terminal domain-containing protein [Theobroma cacao]>gi|508702675|gb|EOX94571.1| RNA polymerase Rpb7 N-terminal domain-containing protein [Theobroma cacao]
c122838_g1	2539	Polynucleotidyl transferase, ribonuclease H-like superfamily protein [Theobroma cacao]>gi|508786087|gb|EOY33343.1| Polynucleotidyl transferase, ribonuclease H-like superfamily protein [Theobroma cacao]
c122942_g1	2382	RmlC-like cupins superfamily protein [Theobroma cacao]>gi|508720276|gb|EOY12173.1| RmlC-like cupins superfamily protein [Theobroma cacao]
c207822_g1	2720	hypothetical protein CISIN_1g002236mg [Citrus sinensis]
c12407_g1	1569	papain family cysteine protease containing protein [Saprolegnia diclina VS20]>gi|530742999|gb|EQC41241.1| papain family cysteine protease containing protein [Saprolegnia diclina VS20]
c135072_g1	2618	Thiamine pyrophosphate dependent pyruvate decarboxylase family protein [Theobroma cacao]>gi|508715239|gb|EOY07136.1| Thiamine pyrophosphate dependent pyruvate decarboxylase family protein [Theobroma cacao]
c296211_g1	710	--
c62206_g1	950	hypothetical protein PHYSODRAFT_309794 [Phytophthora sojae]>gi|348689619|gb|EGZ29433.1| hypothetical protein PHYSODRAFT_309794 [Phytophthora sojae]
c120782_g1	2248	predicted protein [Hordeum vulgare subsp. vulgare]
c119731_g1	891	Uncharacterized protein TCM_031515 [Theobroma cacao]>gi|508721111|gb|EOY13008.1| Uncharacterized protein TCM_031515 [Theobroma cacao]
c209024_g1	1102	hypothetical protein CHLNCDRAFT_59826 [Chlorella variabilis]>gi|307102699|gb|EFN50968.1| hypothetical protein CHLNCDRAFT_59826 [Chlorella variabilis]
c131895_g1	4023	P-loop containing nucleoside triphosphate hydrolases superfamily protein [Theobroma cacao]>gi|508726930|gb|EOY18827.1| P-loop containing nucleoside triphosphate hydrolases superfamily protein [Theobroma cacao]
c107003_g2	787	hypothetical protein JCGZ_06007 [Jatropha curcas]
c134092_g2	1566	Eukaryotic aspartyl protease family protein [Theobroma cacao]>gi|508723531|gb|EOY15428.1| Eukaryotic aspartyl protease family protein [Theobroma cacao]
c133945_g1	3758	Transmembrane amino acid transporter family protein, putative isoform 3 [Theobroma cacao]>gi|508717053|gb|EOY08950.1| Transmembrane amino acid transporter family protein, putative isoform 3 [Theobroma cacao]
c79951_g1	1253	--
c191632_g1	408	--
c124801_g1	2223	AT-hook DNA-binding family protein, putative [Theobroma cacao]>gi|508707046|gb|EOX98942.1| AT-hook DNA-binding family protein, putative [Theobroma cacao]
c126690_g2	1294	CHASE domain containing histidine kinase protein isoform 1 [Theobroma cacao]>gi|508709416|gb|EOY01313.1| CHASE domain containing histidine kinase protein isoform 1 [Theobroma cacao]
c136301_g1	2735	Leucine-rich repeat transmembrane protein kinase, putative isoform 2 [Theobroma cacao]>gi|508721569|gb|EOY13466.1| Leucine-rich repeat transmembrane protein kinase, putative isoform 2 [Theobroma cacao]
c129948_g3	1508	Pleiotropic drug resistance 6 [Theobroma cacao]>gi|508727184|gb|EOY19081.1| Pleiotropic drug resistance 6 [Theobroma cacao]
c62008_g1	445	predicted protein [Hordeum vulgare subsp. vulgare]
c136840_g5	3605	hypothetical protein EUGRSUZ_L01441 [Eucalyptus grandis]
c106563_g1	3890	hypothetical protein EUGRSUZ_K02284 [Eucalyptus grandis]
c121253_g2	803	S-norcoclaurine synthase 1 [Theobroma cacao]>gi|508720972|gb|EOY12869.1| S-norcoclaurine synthase 1 [Theobroma cacao]
c133071_g1	1483	DNA polymerase epsilon subunit B2 isoform 2, partial [Theobroma cacao]>gi|508774301|gb|EOY21557.1| DNA polymerase epsilon subunit B2 isoform 2, partial [Theobroma cacao]
c132483_g2	2587	Phosphatase 2C 16 isoform 4 [Theobroma cacao]>gi|508779920|gb|EOY27176.1| Phosphatase 2C 16 isoform 4 [Theobroma cacao]
c84712_g1	1740	--
c83530_g1	3317	--
c144845_g1	565	--
c101217_g1	3070	--
c114739_g1	575	HSP20-like chaperones superfamily protein [Theobroma cacao]>gi|508781411|gb|EOY28667.1| HSP20-like chaperones superfamily protein [Theobroma cacao]
c103570_g1	601	unknown [Lotus japonicus]
c523_g1	1014	--
c61260_g1	626	--
c66744_g1	1456	udp-n-acetylglucosamine pyrophosphorylase [Phaeodactylum tricornutum CCAP 1055/1]>gi|217407243|gb|EEC47180.1| udp-n-acetylglucosamine pyrophosphorylase [Phaeodactylum tricornutum CCAP 1055/1]
c130062_g2	2352	L-ascorbate peroxidase T isoform 6, partial [Theobroma cacao]>gi|508724443|gb|EOY16340.1| L-ascorbate peroxidase T isoform 6, partial [Theobroma cacao]
c227886_g1	575	--
c108678_g1	548	Uncharacterized protein TCM_036514 [Theobroma cacao]>gi|508725470|gb|EOY17367.1| Uncharacterized protein TCM_036514 [Theobroma cacao]
c317042_g1	1875	predicted protein [Physcomitrella patens]>gi|162686576|gb|EDQ72964.1| predicted protein [Physcomitrella patens]
c127327_g1	2237	PsbQ-like 2 [Theobroma cacao]>gi|508709976|gb|EOY01873.1| PsbQ-like 2 [Theobroma cacao]
c123313_g4	549	--
c132776_g1	2616	Minichromosome maintenance family protein isoform 1 [Theobroma cacao]>gi|508702263|gb|EOX94159.1| Minichromosome maintenance family protein isoform 1 [Theobroma cacao]
c136741_g1	4436	DNA helicase isoform 1 [Theobroma cacao]>gi|508706195|gb|EOX98091.1| DNA helicase isoform 1 [Theobroma cacao]
c130232_g5	1760	Uncharacterized protein TCM_015586 [Theobroma cacao]>gi|508776549|gb|EOY23805.1| Uncharacterized protein TCM_015586 [Theobroma cacao]
c128556_g6	2741	nitrite reductase protein [Gossypium hirsutum]
c135434_g2	958	Uncharacterized protein TCM_016960 [Theobroma cacao]>gi|508710600|gb|EOY02497.1| Uncharacterized protein TCM_016960 [Theobroma cacao]
c50030_g1	535	ubiquitin, putative [Phytophthora infestans T30-4]>gi|262096859|gb|EEY54911.1| ubiquitin, putative [Phytophthora infestans T30-4]
c137409_g1	1439	hypothetical protein GUITHDRAFT_81068 [Guillardia theta CCMP2712]>gi|428164849|gb|EKX33861.1| hypothetical protein GUITHDRAFT_81068 [Guillardia theta CCMP2712]
c173055_g1	1739	PREDICTED: elongation factor Tu, mitochondrial-like [Cucumis sativus]>gi|449515049|ref|XP_004164562.1| PREDICTED: elongation factor Tu, mitochondrial-like [Cucumis sativus]
c127641_g1	2518	Nitrate excretion transporter1, putative [Theobroma cacao]>gi|508785882|gb|EOY33138.1| Nitrate excretion transporter1, putative [Theobroma cacao]
c141579_g1	1315	hypothetical protein PHYSODRAFT_331320 [Phytophthora sojae]>gi|348677521|gb|EGZ17338.1| hypothetical protein PHYSODRAFT_331320 [Phytophthora sojae]
c173880_g1	1242	--
c104275_g1	2289	calcium-translocating P-type ATPase, PMCA-type [Aphanomyces astaci]
c133149_g1	3824	Homeodomain-like superfamily protein, putative isoform 1 [Theobroma cacao]>gi|590641945|ref|XP_007030374.1| Homeodomain-like superfamily protein, putative isoform 1 [Theobroma cacao]>gi|590641952|ref|XP_007030376.1| Homeodomain-like superfamily protein, putative isoform 1 [Theobroma cacao]>gi|508718978|gb|EOY10875.1| Homeodomain-like superfamily protein, putative isoform 1 [Theobroma cacao]>gi|50…
c98481_g1	348	hypothetical protein CICLE_v10006192mg [Citrus clementina]>gi|557522767|gb|ESR34134.1| hypothetical protein CICLE_v10006192mg [Citrus clementina]
c135733_g1	5108	F5O11.10 isoform 3 [Theobroma cacao]>gi|508777239|gb|EOY24495.1| F5O11.10 isoform 3 [Theobroma cacao]
c85994_g2	3502	hypothetical protein SELMODRAFT_429809 [Selaginella moellendorffii]>gi|300140721|gb|EFJ07441.1| hypothetical protein SELMODRAFT_429809 [Selaginella moellendorffii]
c319412_g1	630	Ras-like protein Rac1 [Saprolegnia diclina VS20]>gi|530728515|gb|EQC26757.1| Ras-like protein Rac1 [Saprolegnia diclina VS20]>gi|641522213|gb|KDO17513.1| Ras-like protein Rac1 [Saprolegnia parasitica CBS 223.65]>gi|641532875|gb|KDO26882.1| Ras-like protein Rac1 [Saprolegnia parasitica CBS 223.65]
c76066_g1	959	predicted protein [Hordeum vulgare subsp. vulgare]
c279525_g1	1229	alpha-galactosidase [Helianthus annuus]
c301280_g1	1145	hypothetical protein GUITHDRAFT_92567 [Guillardia theta CCMP2712]>gi|428183125|gb|EKX51984.1| hypothetical protein GUITHDRAFT_92567 [Guillardia theta CCMP2712]
c111480_g1	5611	hypothetical protein L917_15086 [Phytophthora parasitica]
c27060_g2	2689	--
c19898_g1	822	hypothetical protein PHAVU_010G095000g [Phaseolus vulgaris]>gi|561008064|gb|ESW07013.1| hypothetical protein PHAVU_010G095000g [Phaseolus vulgaris]
c133087_g1	3053	S-locus lectin protein kinase family protein [Theobroma cacao]>gi|508709436|gb|EOY01333.1| S-locus lectin protein kinase family protein [Theobroma cacao]
c140154_g1	867	--
c128479_g1	2576	Alpha/beta-Hydrolases superfamily protein isoform 1 [Theobroma cacao]>gi|508716472|gb|EOY08369.1| Alpha/beta-Hydrolases superfamily protein isoform 1 [Theobroma cacao]
c90459_g1	2205	hypothetical protein SDRG_08796 [Saprolegnia diclina VS20]>gi|530735450|gb|EQC33692.1| hypothetical protein SDRG_08796 [Saprolegnia diclina VS20]
c66412_g1	1764	PREDICTED: serine/threonine-protein phosphatase 2A 65 kDa regulatory subunit A beta isoform-like [Glycine max]
c118672_g1	1185	--
c114272_g1	1657	--
c136154_g4	851	proteinase inhibitor [Gossypium arboreum]>gi|399240830|gb|AFP43222.1| proteinase inhibitor [Gossypium arboreum]
c82780_g1	507	BnaA03g24160D [Brassica napus]
c214793_g1	946	unnamed protein product [Chondrus crispus]>gi|507111397|emb|CDF35121.1| unnamed protein product [Chondrus crispus]
c47708_g1	2137	hypothetical protein GUITHDRAFT_163543 [Guillardia theta CCMP2712]>gi|428175516|gb|EKX44405.1| hypothetical protein GUITHDRAFT_163543 [Guillardia theta CCMP2712]
c122064_g1	3392	Uncharacterized protein TCM_036289 [Theobroma cacao]>gi|508725224|gb|EOY17121.1| Uncharacterized protein TCM_036289 [Theobroma cacao]
c177526_g1	1261	--
c103872_g1	723	PREDICTED: uncharacterized protein LOC100272956 isoform X1 [Zea mays]>gi|195611398|gb|ACG27529.1| splicing factor, arginine/serine-rich 7 [Zea mays]>gi|223973611|gb|ACN30993.1| unknown [Zea mays]>gi|413942175|gb|AFW74824.1| Splicing factor, arginine/serine-rich 7 isoform 1 [Zea mays]>gi|413942176|gb|AFW74825.1| Splicing factor, arginine/serine-rich 7 isoform 2 [Zea mays]>gi|448878178|gb|AGE46052.…
c105936_g1	1290	PREDICTED: C2 and GRAM domain-containing protein At5g50170 isoform X4 [Malus domestica]
c132366_g1	3165	Plastid movement impaired1 [Theobroma cacao]>gi|508717238|gb|EOY09135.1| Plastid movement impaired1 [Theobroma cacao]
c113488_g1	409	--
c134306_g2	2245	Peptidase S24/S26A/S26B/S26C family protein isoform 1 [Theobroma cacao]>gi|508783782|gb|EOY31038.1| Peptidase S24/S26A/S26B/S26C family protein isoform 1 [Theobroma cacao]
c132345_g3	2647	Polyol/monosaccharide transporter 5 [Theobroma cacao]>gi|508706679|gb|EOX98575.1| Polyol/monosaccharide transporter 5 [Theobroma cacao]
c19132_g1	448	--
c128571_g1	2583	Iq-domain 31 [Theobroma cacao]>gi|508783378|gb|EOY30634.1| Iq-domain 31 [Theobroma cacao]
c294947_g1	676	hypothetical protein VOLCADRAFT_105384 [Volvox carteri f. nagariensis]>gi|300262515|gb|EFJ46721.1| hypothetical protein VOLCADRAFT_105384 [Volvox carteri f. nagariensis]
c31301_g1	742	--
c247303_g1	3744	--
c134122_g1	4113	Uncharacterized protein isoform 2, partial [Theobroma cacao]>gi|508699024|gb|EOX90920.1| Uncharacterized protein isoform 2, partial [Theobroma cacao]
c113985_g1	4603	--
c84756_g1	2596	hypothetical protein PHYSODRAFT_310376 [Phytophthora sojae]>gi|348690673|gb|EGZ30487.1| hypothetical protein PHYSODRAFT_310376 [Phytophthora sojae]
c111141_g1	1374	hypothetical protein L914_09600 [Phytophthora parasitica]
c123039_g1	1507	Xyloglucan endotransglucosylase/hydrolase 32 isoform 1 [Theobroma cacao]>gi|508716045|gb|EOY07942.1| Xyloglucan endotransglucosylase/hydrolase 32 isoform 1 [Theobroma cacao]
c2869_g1	2146	PREDICTED: LOW QUALITY PROTEIN: heat shock 70 kDa protein 16-like [Cucumis sativus]
c124223_g1	1637	Uncharacterized protein TCM_041499 [Theobroma cacao]>gi|508786296|gb|EOY33552.1| Uncharacterized protein TCM_041499 [Theobroma cacao]
c99140_g1	2146	Serine/threonine-protein kinase SRPK1, putative [Ectocarpus siliculosus]
c114657_g1	2074	--
c100051_g1	4568	hypothetical protein F441_15647 [Phytophthora parasitica CJ01A1]
c175106_g1	1375	hypothetical protein AURANDRAFT_39051 [Aureococcus anophagefferens]>gi|323448357|gb|EGB04257.1| hypothetical protein AURANDRAFT_39051 [Aureococcus anophagefferens]
c133468_g1	3117	unnamed protein product [Coffea canephora]
c116275_g2	2584	unnamed protein product [Albugo candida]
c134445_g2	2051	Heptahelical transmembrane protein1 isoform 2 [Theobroma cacao]>gi|508783936|gb|EOY31192.1| Heptahelical transmembrane protein1 isoform 2 [Theobroma cacao]
c136644_g1	7096	Leucine-rich repeat protein kinase family protein isoform 1 [Theobroma cacao]>gi|508702034|gb|EOX93930.1| Leucine-rich repeat protein kinase family protein isoform 1 [Theobroma cacao]
c137304_g1	958	Metallo-dependent phosphatase [Coccomyxa subellipsoidea C-169]>gi|384250999|gb|EIE24477.1| Metallo-dependent phosphatase [Coccomyxa subellipsoidea C-169]
c127995_g10	1215	NB-ARC domain-containing disease resistance protein [Theobroma cacao]>gi|508728465|gb|EOY20362.1| NB-ARC domain-containing disease resistance protein [Theobroma cacao]
c128431_g2	1405	Glutathione S-transferase TAU 19 [Theobroma cacao]>gi|508721827|gb|EOY13724.1| Glutathione S-transferase TAU 19 [Theobroma cacao]
c113676_g1	1692	predicted protein [Hordeum vulgare subsp. vulgare]
c121645_g1	767	--
c20349_g1	2881	oxoglutarate dehydrogenase (succinyl-transferring), E1 component [Aphanomyces invadans]>gi|574474444|gb|ETW01446.1| oxoglutarate dehydrogenase (succinyl-transferring), E1 component [Aphanomyces invadans]
c115347_g2	2686	hypothetical protein H257_17312 [Aphanomyces astaci]
c104244_g2	3917	PREDICTED: DNA-directed RNA polymerase II subunit RPB1-like [Fragaria vesca subsp. vesca]
c116872_g1	1293	hypothetical protein AURANDRAFT_72389 [Aureococcus anophagefferens]>gi|323449116|gb|EGB05007.1| hypothetical protein AURANDRAFT_72389 [Aureococcus anophagefferens]
c1560_g1	1278	hypothetical protein PHYSODRAFT_345922 [Phytophthora sojae]>gi|348676646|gb|EGZ16463.1| hypothetical protein PHYSODRAFT_345922 [Phytophthora sojae]
c118860_g1	1498	--
c90027_g1	512	--
c115836_g1	463	Rhamnogalacturonate lyase family protein, putative [Theobroma cacao]>gi|508699988|gb|EOX91884.1| Rhamnogalacturonate lyase family protein, putative [Theobroma cacao]
c124249_g2	1555	hypothetical protein AURANDRAFT_62439 [Aureococcus anophagefferens]>gi|323454693|gb|EGB10563.1| hypothetical protein AURANDRAFT_62439 [Aureococcus anophagefferens]
c131318_g1	3096	PREDICTED: putative ribonuclease H protein At1g65750 [Brassica rapa]
c116058_g1	765	Glutathione S-transferase TAU 21, putative [Theobroma cacao]>gi|508721817|gb|EOY13714.1| Glutathione S-transferase TAU 21, putative [Theobroma cacao]
c75989_g1	1686	unnamed protein product [Blastocystis hominis]
c128089_g2	2211	WRKY DNA-binding protein 21 isoform 1 [Theobroma cacao]>gi|508719143|gb|EOY11040.1| WRKY DNA-binding protein 21 isoform 1 [Theobroma cacao]
c11160_g1	590	--
c26561_g1	2243	--
c110545_g1	4357	conserved unknown protein [Ectocarpus siliculosus]
c81199_g1	5866	--
c131623_g1	3367	Histidine kinase 1 [Theobroma cacao]>gi|508698914|gb|EOX90810.1| Histidine kinase 1 [Theobroma cacao]
c117084_g1	778	Polyketide cyclase/dehydrase and lipid transport superfamily protein [Theobroma cacao]>gi|508707534|gb|EOX99430.1| Polyketide cyclase/dehydrase and lipid transport superfamily protein [Theobroma cacao]
c174372_g1	1877	--
c134910_g2	1041	Indole-3-butyric acid response 1 isoform 1 [Theobroma cacao]>gi|508781597|gb|EOY28853.1| Indole-3-butyric acid response 1 isoform 1 [Theobroma cacao]
c132323_g2	2732	Serine/threonine kinases,protein kinases,ATP binding,sugar binding,kinases,carbohydrate binding [Theobroma cacao]>gi|508720815|gb|EOY12712.1| Serine/threonine kinases,protein kinases,ATP binding,sugar binding,kinases,carbohydrate binding [Theobroma cacao]
c218678_g1	1418	plasma glutamate carboxypeptidase [Nannochloropsis gaditana]
c39538_g1	609	--
c123044_g1	355	--
c131489_g1	2771	Uncharacterized protein isoform 1 [Theobroma cacao]>gi|508708156|gb|EOY00053.1| Uncharacterized protein isoform 1 [Theobroma cacao]
c225028_g1	404	--
c116864_g1	865	Uncharacterized protein TCM_001261 [Theobroma cacao]>gi|508700399|gb|EOX92295.1| Uncharacterized protein TCM_001261 [Theobroma cacao]
c209075_g1	1580	hypothetical protein SDRG_11934 [Saprolegnia diclina VS20]>gi|530732115|gb|EQC30357.1| hypothetical protein SDRG_11934 [Saprolegnia diclina VS20]
c124214_g2	931	Pollen Ole e 1 allergen and extensin family protein [Theobroma cacao]>gi|508703260|gb|EOX95156.1| Pollen Ole e 1 allergen and extensin family protein [Theobroma cacao]
c125612_g1	1874	WRKY DNA-binding protein 23, putative [Theobroma cacao]>gi|508703410|gb|EOX95306.1| WRKY DNA-binding protein 23, putative [Theobroma cacao]
c127221_g2	1305	HXXXD-type acyl-transferase family protein isoform 2 [Theobroma cacao]>gi|508775303|gb|EOY22559.1| HXXXD-type acyl-transferase family protein isoform 2 [Theobroma cacao]
c129192_g1	3365	Kinase superfamily protein isoform 1 [Theobroma cacao]>gi|508715343|gb|EOY07240.1| Kinase superfamily protein isoform 1 [Theobroma cacao]
c135778_g8	1332	Duplicated homeodomain-like superfamily protein, putative [Theobroma cacao]>gi|508786133|gb|EOY33389.1| Duplicated homeodomain-like superfamily protein, putative [Theobroma cacao]
c122766_g1	2116	RHOMBOID-like protein 14 isoform 1 [Theobroma cacao]>gi|508725064|gb|EOY16961.1| RHOMBOID-like protein 14 isoform 1 [Theobroma cacao]
c106845_g1	682	--
c27415_g1	1387	Serine carboxypeptidase family protein, expressed [Oryza sativa Japonica Group]>gi|215693939|dbj|BAG89186.1| unnamed protein product [Oryza sativa Japonica Group]>gi|222624345|gb|EEE58477.1| hypothetical protein OsJ_09735 [Oryza sativa Japonica Group]
c131654_g1	3764	General control non-repressible 5 isoform 1 [Theobroma cacao]>gi|508700392|gb|EOX92288.1| General control non-repressible 5 isoform 1 [Theobroma cacao]
c130077_g3	2165	UDP-Glycosyltransferase superfamily protein, putative [Theobroma cacao]>gi|508711745|gb|EOY03642.1| UDP-Glycosyltransferase superfamily protein, putative [Theobroma cacao]
c9676_g1	536	--
c148625_g1	372	60S ribosomal protein L34 [Zea mays]
c110744_g1	821	predicted protein [Phaeodactylum tricornutum CCAP 1055/1]>gi|217408961|gb|EEC48894.1| predicted protein [Phaeodactylum tricornutum CCAP 1055/1]
c127782_g1	1796	F-box family protein [Theobroma cacao]>gi|508720297|gb|EOY12194.1| F-box family protein [Theobroma cacao]
c122468_g1	1840	1-aminocyclopropane-1-carboxylate [Theobroma cacao]>gi|508783230|gb|EOY30486.1| 1-aminocyclopropane-1-carboxylate [Theobroma cacao]
c127565_g1	2251	Domain of Uncharacterized protein function, putative [Theobroma cacao]>gi|508726357|gb|EOY18254.1| Domain of Uncharacterized protein function, putative [Theobroma cacao]
c60001_g1	3885	--
c207402_g1	1936	hypothetical protein PPTG_11883 [Phytophthora parasitica INRA-310]>gi|675192915|ref|XP_008905342.1| hypothetical protein, variant [Phytophthora parasitica INRA-310]>gi|566024285|gb|ETI47196.1| hypothetical protein F443_08535 [Phytophthora parasitica P1569]>gi|566024286|gb|ETI47197.1| hypothetical protein, variant [Phytophthora parasitica P1569]>gi|568094732|gb|ETN09508.1| hypothetical protein PPT…
c100942_g1	602	hypothetical protein CHLNCDRAFT_48072 [Chlorella variabilis]>gi|307111770|gb|EFN60004.1| hypothetical protein CHLNCDRAFT_48072 [Chlorella variabilis]
c130427_g2	2010	Cytochrome P450 superfamily protein isoform 1 [Theobroma cacao]>gi|508782991|gb|EOY30247.1| Cytochrome P450 superfamily protein isoform 1 [Theobroma cacao]
c127466_g1	2458	Transducin/WD40 repeat-like superfamily protein [Theobroma cacao]>gi|508705309|gb|EOX97205.1| Transducin/WD40 repeat-like superfamily protein [Theobroma cacao]
c175643_g1	1077	--
c77900_g1	1003	--
c97080_g2	1631	--
c286331_g1	752	--
c218758_g1	222	--
c136447_g2	5894	Cyclic nucleotide-gated channel 14 isoform 1 [Theobroma cacao]>gi|590571549|ref|XP_007011626.1| Cyclic nucleotide-gated channel 14 isoform 1 [Theobroma cacao]>gi|508781988|gb|EOY29244.1| Cyclic nucleotide-gated channel 14 isoform 1 [Theobroma cacao]>gi|508781989|gb|EOY29245.1| Cyclic nucleotide-gated channel 14 isoform 1 [Theobroma cacao]
c123534_g1	2017	Mediator of RNA polymerase II transcription subunit 26, putative [Theobroma cacao]>gi|508700239|gb|EOX92135.1| Mediator of RNA polymerase II transcription subunit 26, putative [Theobroma cacao]
c139285_g1	911	predicted protein [Hordeum vulgare subsp. vulgare]
c128278_g1	5385	Alpha/beta-Hydrolases superfamily protein, putative [Theobroma cacao]>gi|508713988|gb|EOY05885.1| Alpha/beta-Hydrolases superfamily protein, putative [Theobroma cacao]
c102465_g1	2835	hypothetical protein H257_16877 [Aphanomyces astaci]
c216514_g1	1354	PREDICTED: serine carboxypeptidase-like 50-like [Glycine max]
c133999_g1	1917	Kinase superfamily protein isoform 1 [Theobroma cacao]>gi|508726225|gb|EOY18122.1| Kinase superfamily protein isoform 1 [Theobroma cacao]
c85272_g1	1193	--
c125303_g2	1157	predicted protein [Hordeum vulgare subsp. vulgare]
c125799_g2	790	--
c175062_g1	2796	hypothetical protein VOLCADRAFT_33975 [Volvox carteri f. nagariensis]>gi|300263706|gb|EFJ47905.1| hypothetical protein VOLCADRAFT_33975 [Volvox carteri f. nagariensis]
c126341_g1	2437	1-aminocyclopropane-1-carboxylate synthase [Gossypium hirsutum]>gi|354683931|gb|AER35094.1| 1-aminocyclopropane-1-carboxylate synthase [Gossypium hirsutum]
c217415_g1	362	ribosomal protein L36 component of cytosolic 80S ribosome and 60S large subunit [Coccomyxa subellipsoidea C-169]>gi|384251667|gb|EIE25144.1| ribosomal protein L36 component of cytosolic 80S ribosome and 60S large subunit [Coccomyxa subellipsoidea C-169]
c75813_g1	979	predicted protein [Physcomitrella patens]>gi|162672091|gb|EDQ58633.1| predicted protein [Physcomitrella patens]
c125306_g3	1955	hypothetical protein CICLE_v10027851mg [Citrus clementina]>gi|557524800|gb|ESR36106.1| hypothetical protein CICLE_v10027851mg [Citrus clementina]
c131465_g3	2525	Ankyrin repeat family protein, putative [Theobroma cacao]>gi|508775475|gb|EOY22731.1| Ankyrin repeat family protein, putative [Theobroma cacao]
c131600_g1	1734	Syntaxin of plants 52, putative isoform 1 [Theobroma cacao]>gi|508719229|gb|EOY11126.1| Syntaxin of plants 52, putative isoform 1 [Theobroma cacao]
c135868_g2	2871	hypothetical protein CICLE_v10026969mg [Citrus clementina]>gi|557528821|gb|ESR40071.1| hypothetical protein CICLE_v10026969mg [Citrus clementina]
c136119_g1	4574	Pyrroline-5-carboxylate synthetase isoform 1 [Theobroma cacao]>gi|508715516|gb|EOY07413.1| Pyrroline-5-carboxylate synthetase isoform 1 [Theobroma cacao]
c130839_g1	3016	Leucine-rich repeat protein kinase family protein isoform 1 [Theobroma cacao]>gi|590678880|ref|XP_007040425.1| Leucine-rich repeat protein kinase family protein isoform 1 [Theobroma cacao]>gi|590678883|ref|XP_007040426.1| Leucine-rich repeat protein kinase family protein isoform 1 [Theobroma cacao]>gi|508777669|gb|EOY24925.1| Leucine-rich repeat protein kinase family protein isoform 1 [Theobroma …
c116870_g3	1460	hypothetical protein GUITHDRAFT_165184 [Guillardia theta CCMP2712]>gi|428169610|gb|EKX38542.1| hypothetical protein GUITHDRAFT_165184 [Guillardia theta CCMP2712]
c279246_g1	810	--
c77307_g1	2402	hypothetical protein PHAVU_001G005200g [Phaseolus vulgaris]>gi|561034114|gb|ESW32644.1| hypothetical protein PHAVU_001G005200g [Phaseolus vulgaris]
c134613_g1	5726	Gd2b, putative [Theobroma cacao]>gi|508718557|gb|EOY10454.1| Gd2b, putative [Theobroma cacao]
c126444_g2	2370	--
c209022_g1	405	--
c178154_g1	1379	hypothetical protein JCGZ_08051 [Jatropha curcas]
c27205_g1	2724	ubiquitin-activating enzyme E1 1 [Arabidopsis thaliana]>gi|75220402|sp|P93028.1|UBE11_ARATH RecName: Full=Ubiquitin-activating enzyme E1 1; Short=AtUBA1; AltName: Full=Protein MODIFIER OF SNC1 5 [Arabidopsis thaliana]>gi|1750376|gb|AAB39246.1| ubiquitin activating enzyme [Arabidopsis thaliana]>gi|3150409|gb|AAC16961.1| ubiquitin activating enzyme 1 (UBA1) [Arabidopsis thaliana]>gi|330253252|gb|AE…
c245143_g1	526	60S ribosomal protein L12A [Hevea brasiliensis]
c136454_g4	3072	UDP-Glycosyltransferase superfamily protein, putative [Theobroma cacao]>gi|508716116|gb|EOY08013.1| UDP-Glycosyltransferase superfamily protein, putative [Theobroma cacao]
c123925_g1	898	--
c32983_g2	2585	elongation factor 2 [Phytophthora infestans T30-4]>gi|262099081|gb|EEY57133.1| elongation factor 2 [Phytophthora infestans T30-4]
c92382_g1	1964	flagellar associated protein [Chlamydomonas reinhardtii]>gi|158278119|gb|EDP03884.1| flagellar associated protein [Chlamydomonas reinhardtii]
c117989_g1	1212	Uncharacterized protein TCM_034575 [Theobroma cacao]>gi|508723662|gb|EOY15559.1| Uncharacterized protein TCM_034575 [Theobroma cacao]
c182063_g1	890	--
c134561_g2	7694	Cytochrome P450, family 86, subfamily A, polypeptide 8 isoform 1 [Theobroma cacao]>gi|590722004|ref|XP_007051776.1| Cytochrome P450, family 86, subfamily A, polypeptide 8 isoform 1 [Theobroma cacao]>gi|508704036|gb|EOX95932.1| Cytochrome P450, family 86, subfamily A, polypeptide 8 isoform 1 [Theobroma cacao]>gi|508704037|gb|EOX95933.1| Cytochrome P450, family 86, subfamily A, polypeptide 8 isofor…
c117278_g1	496	--
c278282_g1	2868	--
c223985_g1	434	--
c125255_g1	1129	Glutamate receptor 2.9 [Theobroma cacao]>gi|508782002|gb|EOY29258.1| Glutamate receptor 2.9 [Theobroma cacao]
c210972_g1	1168	--
c129906_g1	1947	Myb-like HTH transcriptional regulator family protein, putative isoform 1 [Theobroma cacao]>gi|590628058|ref|XP_007026616.1| Myb-like HTH transcriptional regulator family protein, putative isoform 1 [Theobroma cacao]>gi|508715220|gb|EOY07117.1| Myb-like HTH transcriptional regulator family protein, putative isoform 1 [Theobroma cacao]>gi|508715221|gb|EOY07118.1| Myb-like HTH transcriptional regul…
c131800_g1	2566	Uncharacterized protein TCM_020218 [Theobroma cacao]>gi|508713238|gb|EOY05135.1| Uncharacterized protein TCM_020218 [Theobroma cacao]
c121026_g2	2758	hypothetical protein JCGZ_11518 [Jatropha curcas]
c139780_g1	990	putative mitochondrial ADP/ATP translocase [Lingulodinium polyedrum]
c57345_g1	1249	signal recognition particle protein SRP54 [Phytophthora parasitica INRA-310]>gi|566022526|gb|ETI45437.1| signal recognition particle protein SRP54 [Phytophthora parasitica P1569]>gi|567959818|gb|ETK85382.1| signal recognition particle protein SRP54 [Phytophthora parasitica]>gi|567988533|gb|ETL38809.1| signal recognition particle protein SRP54 [Phytophthora parasitica]>gi|568017756|gb|ETL91933.1| …
c86811_g1	1320	dihydrolipoamide dehydrogenase [Galdieria sulphuraria]>gi|452824268|gb|EME31272.1| dihydrolipoamide dehydrogenase [Galdieria sulphuraria]
c132288_g2	2453	Major facilitator superfamily protein isoform 1 [Theobroma cacao]>gi|508707697|gb|EOX99593.1| Major facilitator superfamily protein isoform 1 [Theobroma cacao]
c61942_g1	1953	--
c319982_g1	2201	--
c83383_g1	1986	hypothetical protein ARALYDRAFT_476275 [Arabidopsis lyrata subsp. lyrata]>gi|297334678|gb|EFH65096.1| hypothetical protein ARALYDRAFT_476275 [Arabidopsis lyrata subsp. lyrata]
c122944_g9	319	predicted protein [Hordeum vulgare subsp. vulgare]
c129612_g1	3096	Ankyrin repeat family protein, putative [Theobroma cacao]>gi|508782737|gb|EOY29993.1| Ankyrin repeat family protein, putative [Theobroma cacao]
c125333_g2	1322	Uncharacterized protein isoform 1 [Theobroma cacao]>gi|508700582|gb|EOX92478.1| Uncharacterized protein isoform 1 [Theobroma cacao]
c125635_g4	1058	unknown [Lotus japonicus]
c86832_g1	597	ribosomal protein putative [Albugo laibachii Nc14]
c135987_g2	647	hypothetical protein OsI_20141 [Oryza sativa Indica Group]
c122434_g1	1015	UDP-glycosyltransferase 85A1 [Theobroma cacao]>gi|508706885|gb|EOX98781.1| UDP-glycosyltransferase 85A1 [Theobroma cacao]
c63126_g1	1040	--
c42679_g1	2084	predicted protein [Hordeum vulgare subsp. vulgare]
c136700_g2	3330	P-glycoprotein 21 [Theobroma cacao]>gi|508703548|gb|EOX95444.1| P-glycoprotein 21 [Theobroma cacao]
c126772_g1	1288	Uncharacterized protein TCM_022158 [Theobroma cacao]>gi|508715937|gb|EOY07834.1| Uncharacterized protein TCM_022158 [Theobroma cacao]
c247008_g1	1170	hypothetical protein PPTG_06396 [Phytophthora parasitica INRA-310]>gi|566008427|gb|ETI31338.1| hypothetical protein F443_21675 [Phytophthora parasitica P1569]>gi|567945912|gb|ETK71723.1| hypothetical protein L915_21079 [Phytophthora parasitica]>gi|567974568|gb|ETL25158.1| hypothetical protein L916_20954 [Phytophthora parasitica]>gi|568004034|gb|ETL78369.1| hypothetical protein L917_20815 [Phytoph…
c102437_g1	1289	hypothetical protein EUTSA_v10005564mg [Eutrema salsugineum]>gi|557092041|gb|ESQ32688.1| hypothetical protein EUTSA_v10005564mg [Eutrema salsugineum]
c129686_g1	2857	COBRA protein-7 precursor [Theobroma cacao]>gi|508703295|gb|EOX95191.1| COBRA protein-7 precursor [Theobroma cacao]
c284735_g1	1929	PREDICTED: transketolase, chloroplastic-like [Solanum lycopersicum]
c119377_g1	1039	FAD-binding Berberine family protein [Theobroma cacao]>gi|508778405|gb|EOY25661.1| FAD-binding Berberine family protein [Theobroma cacao]
c73164_g1	2467	hypothetical protein GUITHDRAFT_109295 [Guillardia theta CCMP2712]>gi|428175987|gb|EKX44874.1| hypothetical protein GUITHDRAFT_109295 [Guillardia theta CCMP2712]
c265874_g1	671	predicted protein [Hordeum vulgare subsp. vulgare]
c123399_g2	2643	BTB and TAZ domain protein 2 isoform 1 [Theobroma cacao]>gi|508775063|gb|EOY22319.1| BTB and TAZ domain protein 2 isoform 1 [Theobroma cacao]
c125730_g1	3807	Uncharacterized protein isoform 1 [Theobroma cacao]>gi|508718917|gb|EOY10814.1| Uncharacterized protein isoform 1 [Theobroma cacao]
c100587_g1	866	hypothetical protein SELMODRAFT_227516 [Selaginella moellendorffii]>gi|300167378|gb|EFJ33983.1| hypothetical protein SELMODRAFT_227516 [Selaginella moellendorffii]
c94813_g1	790	--
c201976_g1	320	--
c129060_g2	5042	Indole-3-acetic acid-amido synthetase GH3.5 isoform 2 [Theobroma cacao]>gi|508703874|gb|EOX95770.1| Indole-3-acetic acid-amido synthetase GH3.5 isoform 2 [Theobroma cacao]
c26778_g1	2798	predicted protein [Hordeum vulgare subsp. vulgare]
c135723_g2	2418	Prenylyltransferase superfamily protein, putative isoform 2 [Theobroma cacao]>gi|590613404|ref|XP_007022655.1| Prenylyltransferase superfamily protein, putative isoform 2 [Theobroma cacao]>gi|590613408|ref|XP_007022656.1| Prenylyltransferase superfamily protein, putative isoform 2 [Theobroma cacao]>gi|508722282|gb|EOY14179.1| Prenylyltransferase superfamily protein, putative isoform 2 [Theobroma …
c118349_g1	4969	--
c213299_g1	1397	predicted protein [Physcomitrella patens]>gi|162696156|gb|EDQ82496.1| predicted protein [Physcomitrella patens]
c131543_g2	3721	Plant regulator RWP-RK family protein, putative isoform 2 [Theobroma cacao]>gi|508705549|gb|EOX97445.1| Plant regulator RWP-RK family protein, putative isoform 2 [Theobroma cacao]
c245776_g1	912	3-hydroxyisobutyrate dehydrogenase [Nannochloropsis gaditana]
c106179_g1	2870	BnaC09g08200D [Brassica napus]
c121633_g3	1092	Pleiotropic drug resistance 12 [Theobroma cacao]>gi|508779348|gb|EOY26604.1| Pleiotropic drug resistance 12 [Theobroma cacao]
c70905_g2	1205	peptidase [Euglena gracilis]
c285867_g1	1306	hypothetical protein EMIHUDRAFT_456347 [Emiliania huxleyi CCMP1516]>gi|485636848|gb|EOD31403.1| hypothetical protein EMIHUDRAFT_456347 [Emiliania huxleyi CCMP1516]
c154174_g1	680	--
c106147_g1	740	cytochrome c oxidase subunit 3 [Chaetosphaeridium globosum]>gi|22417004|gb|AAM96603.1|AF494279_8 cytochrome c oxidase subunit 3 [Chaetosphaeridium globosum]
c5062_g1	325	--
c132349_g2	3599	Kinase superfamily protein [Theobroma cacao]>gi|508708543|gb|EOY00440.1| Kinase superfamily protein [Theobroma cacao]
c3474_g1	578	centrin [Chlamydomonas reinhardtii]>gi|115745|sp|P05434.1|CATR_CHLRE RecName: Full=Caltractin; AltName: Full=20 kDa calcium-binding protein; AltName: Full=Centrin [Chlamydomonas reinhardtii]>gi|354459554|pdb|3QRX|A Chain A, Chlamydomonas Reinhardtii Centrin Bound To Melittin>gi|18127|emb|CAA31163.1| unnamed protein product [Chlamydomonas reinhardtii]>gi|18133|emb|CAA41039.1| caltractin [Chlamydom…
c186792_g1	375	60S ribosomal protein L34 [Zea mays]
c124211_g3	5253	--
c125613_g3	1099	PREDICTED: uncharacterized protein LOC100255166 [Vitis vinifera]
c136347_g1	5414	Transcription activators [Theobroma cacao]>gi|508705021|gb|EOX96917.1| Transcription activators [Theobroma cacao]
c77388_g1	1416	CAMK/CDPK protein kinase [Phytophthora parasitica]>gi|570971066|gb|ETP34185.1| CAMK/CDPK protein kinase [Phytophthora parasitica P10297]
c134238_g3	2268	hypothetical protein EUGRSUZ_A00505 [Eucalyptus grandis]
c160815_g1	425	--
c179665_g1	464	histone H3 [Cyanidioschyzon merolae strain 10D]>gi|544214331|ref|XP_005537312.1| histone H3 [Cyanidioschyzon merolae strain 10D]>gi|544214341|ref|XP_005537317.1| histone H3 [Cyanidioschyzon merolae strain 10D]>gi|449017864|dbj|BAM81266.1| histone H3 [Cyanidioschyzon merolae strain 10D]>gi|449017874|dbj|BAM81276.1| histone H3 [Cyanidioschyzon merolae strain 10D]>gi|449017879|dbj|BAM81281.1| histon…
c126245_g2	3249	XB3 in isoform 1 [Theobroma cacao]>gi|590580146|ref|XP_007013988.1| XB3 in isoform 1 [Theobroma cacao]>gi|508784350|gb|EOY31606.1| XB3 in isoform 1 [Theobroma cacao]>gi|508784351|gb|EOY31607.1| XB3 in isoform 1 [Theobroma cacao]
c126689_g1	1266	--
c207420_g1	363	cytochrome c [Pfiesteria piscicida]
c109072_g1	1322	cytochrome b5-related protein [Nannochloropsis gaditana]
c119257_g1	686	--
c125431_g4	1666	Eukaryotic aspartyl protease family protein, putative [Theobroma cacao]>gi|508721517|gb|EOY13414.1| Eukaryotic aspartyl protease family protein, putative [Theobroma cacao]
c282287_g1	2494	hypothetical protein H310_06936 [Aphanomyces invadans]>gi|574474385|gb|ETW01387.1| hypothetical protein H310_06936 [Aphanomyces invadans]
c33152_g1	1102	hypothetical protein AMTR_s00020p00231490 [Amborella trichopoda]>gi|548853954|gb|ERN11914.1| hypothetical protein AMTR_s00020p00231490 [Amborella trichopoda]
c318827_g1	3396	predicted protein [Physcomitrella patens]>gi|162684269|gb|EDQ70672.1| predicted protein [Physcomitrella patens]
c102279_g1	1996	unknown [Picea sitchensis]
c130595_g4	665	PREDICTED: 60S ribosomal protein L10a-1 [Cucumis melo]
c244863_g1	1054	--
c126170_g2	1466	Myb domain protein 3, putative [Theobroma cacao]>gi|508725361|gb|EOY17258.1| Myb domain protein 3, putative [Theobroma cacao]
c122849_g1	1379	AP2 domain-containing transcription factor [Theobroma cacao]>gi|508785328|gb|EOY32584.1| AP2 domain-containing transcription factor [Theobroma cacao]
c312784_g1	725	hypothetical protein GUITHDRAFT_93006 [Guillardia theta CCMP2712]>gi|428181276|gb|EKX50140.1| hypothetical protein GUITHDRAFT_93006 [Guillardia theta CCMP2712]
c2314_g1	701	PREDICTED: 60S ribosomal protein L12-like [Musa acuminata subsp. malaccensis]
c132510_g1	2207	Receptor kinase 3 [Theobroma cacao]>gi|508781235|gb|EOY28491.1| Receptor kinase 3 [Theobroma cacao]
c257381_g1	452	--
c133482_g1	2038	hypothetical protein SDRG_14436 [Saprolegnia diclina VS20]>gi|530729614|gb|EQC27856.1| hypothetical protein SDRG_14436 [Saprolegnia diclina VS20]
c124698_g1	820	DD-carboxypeptidase [Physcomitrella patens]
c134751_g1	1223	LIM and calponin domains-containing protein 1, putative [Theobroma cacao]>gi|508720366|gb|EOY12263.1| LIM and calponin domains-containing protein 1, putative [Theobroma cacao]
c129420_g1	2842	Phosphatase 2C family protein [Theobroma cacao]>gi|508699716|gb|EOX91612.1| Phosphatase 2C family protein [Theobroma cacao]
c117161_g1	3548	hypothetical protein PHYSODRAFT_470234 [Phytophthora sojae]>gi|348687381|gb|EGZ27195.1| hypothetical protein PHYSODRAFT_470234 [Phytophthora sojae]
c131764_g1	2874	Aquaporin NIP6,1 [Theobroma cacao]>gi|508778767|gb|EOY26023.1| Aquaporin NIP6,1 [Theobroma cacao]
c56121_g1	1632	unnamed protein product [Blastocystis hominis]
c127288_g1	3609	AP2 6l, putative [Theobroma cacao]>gi|508707717|gb|EOX99613.1| AP2 6l, putative [Theobroma cacao]
c124654_g1	830	Leucine-rich repeat transmembrane protein kinase [Theobroma cacao]>gi|508721563|gb|EOY13460.1| Leucine-rich repeat transmembrane protein kinase [Theobroma cacao]
c171899_g1	716	--
c95964_g1	1308	protein kinase 2-like protein [Nannochloropsis gaditana CCMP526]>gi|422292968|gb|EKU20269.1| protein kinase 2-like protein [Nannochloropsis gaditana CCMP526]
c253630_g1	2571	hypothetical protein F442_10096 [Phytophthora parasitica P10297]
c128271_g1	1750	Leucine-rich repeat family protein, putative [Theobroma cacao]>gi|508706422|gb|EOX98318.1| Leucine-rich repeat family protein, putative [Theobroma cacao]
c121039_g1	3684	Aldolase superfamily protein isoform 1 [Theobroma cacao]>gi|590584628|ref|XP_007015228.1| Aldolase superfamily protein isoform 1 [Theobroma cacao]>gi|508785590|gb|EOY32846.1| Aldolase superfamily protein isoform 1 [Theobroma cacao]>gi|508785591|gb|EOY32847.1| Aldolase superfamily protein isoform 1 [Theobroma cacao]
c124690_g1	1048	Plant invertase/pectin methylesterase inhibitor superfamily protein [Theobroma cacao]>gi|508775668|gb|EOY22924.1| Plant invertase/pectin methylesterase inhibitor superfamily protein [Theobroma cacao]
c212215_g1	860	lipase putative [Albugo laibachii Nc14]
c80799_g1	1493	predicted protein [Physcomitrella patens]>gi|162671073|gb|EDQ57631.1| predicted protein [Physcomitrella patens]
c157495_g1	435	hypothetical protein Naga_100339g4 [Nannochloropsis gaditana]
c117868_g1	1268	Uncharacterized protein TCM_046292 [Theobroma cacao]>gi|508728501|gb|EOY20398.1| Uncharacterized protein TCM_046292 [Theobroma cacao]
c246255_g1	784	--
c202830_g1	541	--
c134207_g1	3510	Urease isoform 2 [Theobroma cacao]>gi|508708954|gb|EOY00851.1| Urease isoform 2 [Theobroma cacao]
c139570_g1	648	--
c134389_g1	3210	Uncharacterized protein isoform 1 [Theobroma cacao]>gi|508713210|gb|EOY05107.1| Uncharacterized protein isoform 1 [Theobroma cacao]
c177846_g1	1203	cysteine proteinase precursor, AN11 [Ananas comosus]
c128292_g1	2513	Cellulose synthase like G2 [Theobroma cacao]>gi|508714061|gb|EOY05958.1| Cellulose synthase like G2 [Theobroma cacao]
c134848_g2	4983	hypothetical protein POPTR_0001s27260g [Populus trichocarpa]>gi|550348299|gb|EEE83234.2| hypothetical protein POPTR_0001s27260g [Populus trichocarpa]
c96762_g2	696	unnamed protein product [Bathycoccus prasinos]>gi|412994011|emb|CCO14522.1| unnamed protein product [Bathycoccus prasinos]
c60250_g1	1101	hypothetical protein PPTG_04392 [Phytophthora parasitica INRA-310]>gi|568104306|gb|ETN18951.1| hypothetical protein PPTG_04392 [Phytophthora parasitica INRA-310]
c125701_g1	1653	PREDICTED: histone H3.3-like, partial [Phoenix dactylifera]
c283926_g1	1137	transaldolase [Thalassiosira pseudonana CCMP1335]>gi|220976570|gb|EED94897.1| transaldolase [Thalassiosira pseudonana CCMP1335]
c134689_g1	4501	Spermatogenesis-associated protein 20 isoform 2 [Theobroma cacao]>gi|508703080|gb|EOX94976.1| Spermatogenesis-associated protein 20 isoform 2 [Theobroma cacao]
c130293_g2	2164	RING/U-box superfamily protein, putative [Theobroma cacao]>gi|508701671|gb|EOX93567.1| RING/U-box superfamily protein, putative [Theobroma cacao]
c130203_g2	1740	Integrase-type DNA-binding superfamily protein, putative [Theobroma cacao]>gi|508724894|gb|EOY16791.1| Integrase-type DNA-binding superfamily protein, putative [Theobroma cacao]
c101494_g1	1508	putative coatomer beta subunit family protein [Zea mays]
c325880_g1	956	predicted protein [Hordeum vulgare subsp. vulgare]
c319617_g1	1114	predicted protein [Micromonas pusilla CCMP1545]>gi|226457254|gb|EEH54553.1| predicted protein [Micromonas pusilla CCMP1545]
c132352_g2	2405	Sucrose synthase 3 isoform 1 [Theobroma cacao]>gi|508703245|gb|EOX95141.1| Sucrose synthase 3 isoform 1 [Theobroma cacao]
c100071_g1	4494	hypothetical protein GUITHDRAFT_105466 [Guillardia theta CCMP2712]>gi|428179973|gb|EKX48842.1| hypothetical protein GUITHDRAFT_105466 [Guillardia theta CCMP2712]
c317334_g1	1837	papain-like cysteine protease C1 [Phytophthora sojae]>gi|348690656|gb|EGZ30470.1| papain-like cysteine protease C1 [Phytophthora sojae]
c136093_g1	3270	hypothetical protein CISIN_1g043526mg [Citrus sinensis]
c106376_g1	1398	--
c133447_g2	3216	Kinase protein with adenine nucleotide alpha hydrolases-like domain [Theobroma cacao]>gi|508724553|gb|EOY16450.1| Kinase protein with adenine nucleotide alpha hydrolases-like domain [Theobroma cacao]
c113457_g1	4782	predicted protein [Hordeum vulgare subsp. vulgare]
c124750_g1	2011	class III peroxidase [Gossypium hirsutum]
c109725_g1	471	phosphoenolpyruvate carboxylase 2 [Gossypium hirsutum]
c133129_g1	3718	Gigantea protein isoform 1 [Theobroma cacao]>gi|590601196|ref|XP_007019602.1| Gigantea protein isoform 1 [Theobroma cacao]>gi|508724929|gb|EOY16826.1| Gigantea protein isoform 1 [Theobroma cacao]>gi|508724930|gb|EOY16827.1| Gigantea protein isoform 1 [Theobroma cacao]
c280492_g1	286	predicted protein [Hordeum vulgare subsp. vulgare]
c279049_g1	530	predicted protein [Hordeum vulgare subsp. vulgare]
c289961_g1	462	--
c133483_g1	3234	Sulfite exporter TauE/SafE family protein [Theobroma cacao]>gi|508782418|gb|EOY29674.1| Sulfite exporter TauE/SafE family protein [Theobroma cacao]
c143982_g1	972	KDEL-tailed cysteine endopeptidase CEP1 [Morus notabilis]>gi|587950795|gb|EXC36679.1| KDEL-tailed cysteine endopeptidase CEP1 [Morus notabilis]
c124151_g1	1414	Acidic endochitinase [Theobroma cacao]>gi|508776147|gb|EOY23403.1| Acidic endochitinase [Theobroma cacao]
c19118_g1	625	--
c132998_g2	3855	Uncharacterized protein TCM_003145 [Theobroma cacao]>gi|508702160|gb|EOX94056.1| Uncharacterized protein TCM_003145 [Theobroma cacao]
c318594_g1	1647	conserved unknown protein [Ectocarpus siliculosus]
c12996_g1	1177	hypothetical protein SORBIDRAFT_07g021610 [Sorghum bicolor]>gi|241940765|gb|EES13910.1| hypothetical protein SORBIDRAFT_07g021610 [Sorghum bicolor]
c129859_g5	889	Serine carboxypeptidase-like 2, putative isoform 1 [Theobroma cacao]>gi|590705911|ref|XP_007047574.1| Serine carboxypeptidase-like 18, putative isoform 1 [Theobroma cacao]>gi|508699834|gb|EOX91730.1| Serine carboxypeptidase-like 2, putative isoform 1 [Theobroma cacao]>gi|508699835|gb|EOX91731.1| Serine carboxypeptidase-like 18, putative isoform 1 [Theobroma cacao]
c115627_g2	830	NADH dehydrogenase subunit 1 (mitochondrion) [Chrysochromulina sp. CCMP291]
c305364_g1	476	--
c129022_g1	2969	No pollen germination related 1 [Theobroma cacao]>gi|508723819|gb|EOY15716.1| No pollen germination related 1 [Theobroma cacao]
c247011_g1	954	--
c117939_g1	6336	hypothetical protein SPRG_03319 [Saprolegnia parasitica CBS 223.65]
c120644_g1	1223	receptor for activated protein kinase C [Chondrus crispus]>gi|507107669|emb|CDF41115.1| receptor for activated protein kinase C [Chondrus crispus]
c172646_g1	1257	hypothetical protein CICLE_v10028484mg [Citrus clementina]>gi|557525136|gb|ESR36442.1| hypothetical protein CICLE_v10028484mg [Citrus clementina]>gi|641832419|gb|KDO51455.1| hypothetical protein CISIN_1g013791mg [Citrus sinensis]
c136694_g3	4430	Ethylene insensitive 3 family protein [Theobroma cacao]>gi|508787045|gb|EOY34301.1| Ethylene insensitive 3 family protein [Theobroma cacao]
c86723_g1	3355	--
c90313_g1	950	hypothetical protein MICPUN_107230 [Micromonas sp. RCC299]>gi|226521270|gb|ACO67257.1| hypothetical protein MICPUN_107230 [Micromonas sp. RCC299]
c108105_g2	2761	PREDICTED: eukaryotic translation initiation factor 3 subunit A-like, partial [Cucumis sativus]
c98701_g1	1218	aldehyde dehydrogenase (NAD+) [Saprolegnia diclina VS20]>gi|530737988|gb|EQC36230.1| aldehyde dehydrogenase (NAD+) [Saprolegnia diclina VS20]
c42829_g1	665	--
c123754_g1	1540	Uncharacterized protein TCM_033176 [Theobroma cacao]>gi|508722142|gb|EOY14039.1| Uncharacterized protein TCM_033176 [Theobroma cacao]
c131116_g1	1970	Uncharacterized protein isoform 1 [Theobroma cacao]>gi|508702817|gb|EOX94713.1| Uncharacterized protein isoform 1 [Theobroma cacao]
c120473_g1	3986	--
c48368_g1	2751	hypothetical protein SDRG_01893 [Saprolegnia diclina VS20]>gi|530742584|gb|EQC40826.1| hypothetical protein SDRG_01893 [Saprolegnia diclina VS20]
c132017_g2	1915	Uncharacterized protein TCM_025985 [Theobroma cacao]>gi|508718786|gb|EOY10683.1| Uncharacterized protein TCM_025985 [Theobroma cacao]
c102499_g1	1412	--
c115945_g1	1147	--
c131206_g3	2164	SKP1 interacting partner 4 [Theobroma cacao]>gi|508704082|gb|EOX95978.1| SKP1 interacting partner 4 [Theobroma cacao]
c124006_g1	1746	Homeodomain-like superfamily protein, putative isoform 1 [Theobroma cacao]>gi|508709322|gb|EOY01219.1| Homeodomain-like superfamily protein, putative isoform 1 [Theobroma cacao]
c316065_g1	851	hypothetical protein GUITHDRAFT_152158 [Guillardia theta CCMP2712]>gi|428178214|gb|EKX47090.1| hypothetical protein GUITHDRAFT_152158 [Guillardia theta CCMP2712]
c122735_g2	591	Uncharacterized protein TCM_029457 [Theobroma cacao]>gi|508780413|gb|EOY27669.1| Uncharacterized protein TCM_029457 [Theobroma cacao]
c76059_g1	1061	hypothetical protein SELMODRAFT_85502 [Selaginella moellendorffii]>gi|300165719|gb|EFJ32326.1| hypothetical protein SELMODRAFT_85502 [Selaginella moellendorffii]
c28094_g1	940	--
c269598_g1	457	hypothetical protein SELMODRAFT_425626 [Selaginella moellendorffii]>gi|300145568|gb|EFJ12243.1| hypothetical protein SELMODRAFT_425626 [Selaginella moellendorffii]
c274940_g1	296	hypothetical protein H632_c94p4 [Helicosporidium sp. ATCC 50920]
c134962_g1	4622	Uncharacterized protein isoform 1 [Theobroma cacao]>gi|508774840|gb|EOY22096.1| Uncharacterized protein isoform 1 [Theobroma cacao]
c102344_g1	1512	predicted protein [Hordeum vulgare subsp. vulgare]
c134904_g1	3578	Disease resistance family protein / LRR family protein, putative [Theobroma cacao]>gi|508718238|gb|EOY10135.1| Disease resistance family protein / LRR family protein, putative [Theobroma cacao]
c118455_g1	1238	Phospholipase-like protein family, putative isoform 1 [Theobroma cacao]>gi|508705734|gb|EOX97630.1| Phospholipase-like protein family, putative isoform 1 [Theobroma cacao]
c77515_g1	1521	endoglycoceramidase-like protein [Aureococcus anophagefferens]>gi|323454304|gb|EGB10174.1| endoglycoceramidase-like protein [Aureococcus anophagefferens]
c57849_g1	2606	flagellar associated protein [Chlamydomonas reinhardtii]>gi|158283342|gb|EDP09093.1| flagellar associated protein [Chlamydomonas reinhardtii]
c131354_g3	2351	Kinase family protein isoform 1 [Theobroma cacao]>gi|508712077|gb|EOY03974.1| Kinase family protein isoform 1 [Theobroma cacao]
c117692_g1	692	--
c101575_g1	689	--
c477_g1	2129	hypothetical protein AURANDRAFT_35282, partial [Aureococcus anophagefferens]>gi|323446099|gb|EGB02401.1| hypothetical protein AURANDRAFT_35282 [Aureococcus anophagefferens]
c77777_g1	551	hypothetical protein MIMGU_mgv1a003116mg [Erythranthe guttata]
c132650_g1	1755	D-mannose binding lectin protein with Apple-like carbohydrate-binding domain, putative [Theobroma cacao]>gi|508780742|gb|EOY27998.1| D-mannose binding lectin protein with Apple-like carbohydrate-binding domain, putative [Theobroma cacao]
c125949_g1	1651	Ankyrin repeat-containing protein isoform 1 [Theobroma cacao]>gi|508699385|gb|EOX91281.1| Ankyrin repeat-containing protein isoform 1 [Theobroma cacao]
c125159_g1	2020	ACC oxidase 1 [Gossypium hirsutum]
c113945_g2	1287	--
c15601_g1	1619	--
c88614_g1	988	--
c121725_g1	2005	--
c125323_g4	762	14-3-3-like protein GF14 iota [Populus trichocarpa]>gi|118484342|gb|ABK94048.1| unknown [Populus trichocarpa]>gi|222851155|gb|EEE88702.1| 14-3-3-like protein GF14 iota [Populus trichocarpa]
c177229_g1	1113	--
c64866_g1	574	--
c129572_g1	761	Ufm1 [Theobroma cacao]>gi|508724314|gb|EOY16211.1| Ufm1 [Theobroma cacao]
c106816_g1	1967	--
c61428_g1	1289	hypothetical protein SPRG_05053 [Saprolegnia parasitica CBS 223.65]
c123321_g2	1732	LURP-one-related 6 [Theobroma cacao]>gi|508782985|gb|EOY30241.1| LURP-one-related 6 [Theobroma cacao]
c140150_g1	895	--
c133615_g1	4249	predicted protein [Hordeum vulgare subsp. vulgare]
c107809_g1	3824	--
c130832_g1	2950	HAUS augmin-like complex subunit 4 isoform 1 [Theobroma cacao]>gi|508720443|gb|EOY12340.1| HAUS augmin-like complex subunit 4 isoform 1 [Theobroma cacao]
c125802_g2	1637	Alpha-amylase-like isoform 2 [Theobroma cacao]>gi|508722569|gb|EOY14466.1| Alpha-amylase-like isoform 2 [Theobroma cacao]
c171720_g1	666	unknown [Picea sitchensis]
c83627_g1	1344	--
c125447_g5	984	Actin depolymerizing factor 6 isoform 1 [Theobroma cacao]>gi|590715890|ref|XP_007050308.1| Actin depolymerizing factor 6 isoform 1 [Theobroma cacao]>gi|508702568|gb|EOX94464.1| Actin depolymerizing factor 6 isoform 1 [Theobroma cacao]>gi|508702569|gb|EOX94465.1| Actin depolymerizing factor 6 isoform 1 [Theobroma cacao]
c130980_g1	2434	UDP-Glycosyltransferase superfamily protein [Theobroma cacao]>gi|508703861|gb|EOX95757.1| UDP-Glycosyltransferase superfamily protein [Theobroma cacao]
c27204_g1	4635	--
c108573_g1	3559	--
c127037_g1	1733	GATA transcription factor 9, putative [Theobroma cacao]>gi|508719306|gb|EOY11203.1| GATA transcription factor 9, putative [Theobroma cacao]
c127983_g1	1979	Cytochrome P450, family 78, subfamily A, polypeptide 5 [Theobroma cacao]>gi|508709768|gb|EOY01665.1| Cytochrome P450, family 78, subfamily A, polypeptide 5 [Theobroma cacao]
c98371_g1	2249	--
c117886_g1	893	hypothetical protein EMIHUDRAFT_245750 [Emiliania huxleyi CCMP1516]>gi|485618540|gb|EOD15528.1| hypothetical protein EMIHUDRAFT_245750 [Emiliania huxleyi CCMP1516]
c134517_g1	3563	Leucine-rich repeat protein kinase family protein [Theobroma cacao]>gi|508782307|gb|EOY29563.1| Leucine-rich repeat protein kinase family protein [Theobroma cacao]
c118989_g1	1517	PREDICTED: glycine-rich protein 2-like [Citrus sinensis]
c245273_g1	1588	RecName: Full=Thioredoxin reductase SEP1; Short=EhSEP1 {ECO:0000303|PubMed:18945673} [Emiliania huxleyi]>gi|222425028|dbj|BAH20464.1| thioredoxin reductase [Emiliania huxleyi]
c118184_g1	1220	Uncharacterized protein TCM_018892 [Theobroma cacao]>gi|508711840|gb|EOY03737.1| Uncharacterized protein TCM_018892 [Theobroma cacao]
c79938_g1	3773	--
c130806_g2	2348	Major facilitator superfamily protein isoform 2 [Theobroma cacao]>gi|508709754|gb|EOY01651.1| Major facilitator superfamily protein isoform 2 [Theobroma cacao]
c79037_g1	1073	hypothetical protein AURANDRAFT_30965, partial [Aureococcus anophagefferens]>gi|323449551|gb|EGB05438.1| hypothetical protein AURANDRAFT_30965 [Aureococcus anophagefferens]
c122211_g1	1855	Cysteine/Histidine-rich C1 domain family protein, putative [Theobroma cacao]>gi|508715515|gb|EOY07412.1| Cysteine/Histidine-rich C1 domain family protein, putative [Theobroma cacao]
c136005_g1	1925	Cytochrome P450, putative [Theobroma cacao]>gi|508777296|gb|EOY24552.1| Cytochrome P450, putative [Theobroma cacao]
c115911_g1	588	--
c87575_g2	514	conserved unknown protein [Ectocarpus siliculosus]
c128771_g1	3084	Eukaryotic aspartyl protease family protein isoform 1 [Theobroma cacao]>gi|508701242|gb|EOX93138.1| Eukaryotic aspartyl protease family protein isoform 1 [Theobroma cacao]
c26311_g1	913	--
c112508_g2	2424	PREDICTED: eukaryotic translation initiation factor 4G-like isoform X2 [Musa acuminata subsp. malaccensis]
c131711_g4	852	--
c27159_g1	2799	hypothetical protein L917_17968 [Phytophthora parasitica]
c193190_g1	759	--
c104482_g2	1423	hypothetical protein GUITHDRAFT_159139 [Guillardia theta CCMP2712]>gi|428185718|gb|EKX54570.1| hypothetical protein GUITHDRAFT_159139 [Guillardia theta CCMP2712]
c216610_g1	343	--
c133420_g2	2574	Cytochrome P450, family 81, subfamily D, polypeptide 8, putative [Theobroma cacao]>gi|508712033|gb|EOY03930.1| Cytochrome P450, family 81, subfamily D, polypeptide 8, putative [Theobroma cacao]
c133030_g2	1867	S-adenosylmethionine decarboxylase proenzyme [Theobroma cacao]>gi|508709604|gb|EOY01501.1| S-adenosylmethionine decarboxylase proenzyme [Theobroma cacao]
c128993_g1	2538	SCL domain class transcription factor [Theobroma cacao]>gi|508699744|gb|EOX91640.1| SCL domain class transcription factor [Theobroma cacao]
c131509_g1	3847	FASCICLIN-like arabinogalactan protein 17 precursor [Theobroma cacao]>gi|508716648|gb|EOY08545.1| FASCICLIN-like arabinogalactan protein 17 precursor [Theobroma cacao]
c174095_g1	1206	predicted protein [Hordeum vulgare subsp. vulgare]
c126880_g1	3119	Somatic embryogenesis receptor kinase 1 [Theobroma cacao]>gi|508784605|gb|EOY31861.1| Somatic embryogenesis receptor kinase 1 [Theobroma cacao]
c245214_g1	827	hypothetical protein ZEAMMB73_811726 [Zea mays]
c83785_g1	582	unnamed protein product [Albugo candida]
c28310_g1	1549	MM-ALDH [Physcomitrella patens]>gi|162691526|gb|EDQ77888.1| MM-ALDH [Physcomitrella patens]
c109187_g1	2521	hypothetical protein PHYSODRAFT_519419 [Phytophthora sojae]>gi|348671049|gb|EGZ10870.1| hypothetical protein PHYSODRAFT_519419 [Phytophthora sojae]
c128274_g1	2633	Melibiase family protein [Theobroma cacao]>gi|508708773|gb|EOY00670.1| Melibiase family protein [Theobroma cacao]
c122566_g1	1671	Ankyrin repeat family protein [Theobroma cacao]>gi|508719117|gb|EOY11014.1| Ankyrin repeat family protein [Theobroma cacao]
c171854_g1	966	--
c247880_g1	400	60S ribosomal protein L35a-4 [Auxenochlorella protothecoides]
c126229_g1	1486	Mitogen-activated protein kinase kinase kinase 13, putative [Theobroma cacao]>gi|508787261|gb|EOY34517.1| Mitogen-activated protein kinase kinase kinase 13, putative [Theobroma cacao]
c39069_g1	1307	hypothetical protein PPTG_18441 [Phytophthora parasitica INRA-310]>gi|568084981|gb|ETM99899.1| hypothetical protein PPTG_18441 [Phytophthora parasitica INRA-310]
c26618_g1	328	hypothetical protein PPTG_08784 [Phytophthora parasitica INRA-310]>gi|566029463|gb|ETI52374.1| hypothetical protein F443_04465 [Phytophthora parasitica P1569]>gi|567967075|gb|ETK92261.1| hypothetical protein L915_04338 [Phytophthora parasitica]>gi|567995510|gb|ETL45645.1| hypothetical protein L916_04302 [Phytophthora parasitica]>gi|568024794|gb|ETL98820.1| hypothetical protein L917_04182 [Phytoph…
c114308_g1	422	conserved hypothetical protein [Ricinus communis]>gi|223538113|gb|EEF39724.1| conserved hypothetical protein [Ricinus communis]
c132514_g1	3227	Mechanosensitive channel of small conductance-like 6, putative [Theobroma cacao]>gi|508721607|gb|EOY13504.1| Mechanosensitive channel of small conductance-like 6, putative [Theobroma cacao]
c68481_g1	1450	hypothetical protein H257_07402 [Aphanomyces astaci]
c133872_g1	1054	Cysteine/Histidine-rich C1 domain family protein, putative [Theobroma cacao]>gi|508710409|gb|EOY02306.1| Cysteine/Histidine-rich C1 domain family protein, putative [Theobroma cacao]
c1724_g1	2548	hypothetical protein, partial [Oryza eichingeri]
c109906_g2	1486	--
c136267_g1	6074	Ankyrin repeat family protein, putative [Theobroma cacao]>gi|508781568|gb|EOY28824.1| Ankyrin repeat family protein, putative [Theobroma cacao]
c223298_g1	587	calciumdependent protein 4 putative [Albugo laibachii Nc14]
c123846_g1	1773	--
c58076_g1	1952	protein kinase, putative [Phytophthora infestans T30-4]>gi|262107212|gb|EEY65264.1| protein kinase, putative [Phytophthora infestans T30-4]
c126870_g3	1234	Blue copper-like protein [Theobroma cacao]>gi|508705732|gb|EOX97628.1| Blue copper-like protein [Theobroma cacao]
c177643_g1	918	--
c138236_g1	1177	--
c247879_g1	280	hypothetical protein SELMODRAFT_163947 [Selaginella moellendorffii]>gi|302767918|ref|XP_002967379.1| hypothetical protein SELMODRAFT_144596 [Selaginella moellendorffii]>gi|300165370|gb|EFJ31978.1| hypothetical protein SELMODRAFT_144596 [Selaginella moellendorffii]>gi|300171272|gb|EFJ37872.1| hypothetical protein SELMODRAFT_163947 [Selaginella moellendorffii]
c132827_g2	2625	Gamete expressed protein 1, putative [Theobroma cacao]>gi|508710379|gb|EOY02276.1| Gamete expressed protein 1, putative [Theobroma cacao]
c116248_g1	1279	acyl-CoA dehydrogenase, partial [Helicosporidium sp. ATCC 50920]
c129511_g4	1041	--
c121819_g1	1334	Lactoylglutathione lyase / glyoxalase I family protein [Theobroma cacao]>gi|508705184|gb|EOX97080.1| Lactoylglutathione lyase / glyoxalase I family protein [Theobroma cacao]
c110185_g1	630	--
c72038_g1	530	--
c242452_g1	323	--
c178005_g1	780	--
c216052_g1	332	--
c133052_g1	2684	--
c134073_g1	4384	Nucleolar protein gar2-related isoform 1 [Theobroma cacao]>gi|508717499|gb|EOY09396.1| Nucleolar protein gar2-related isoform 1 [Theobroma cacao]
c26927_g1	1034	--
c119236_g1	1070	ribosomal protein S2 [Aphanomyces invadans]>gi|574475340|gb|ETW02340.1| ribosomal protein S2 [Aphanomyces invadans]
c15971_g1	1271	predicted protein [Hordeum vulgare subsp. vulgare]
c126444_g5	1730	--
c128674_g1	2226	Haloacid dehalogenase-like hydrolase superfamily protein [Theobroma cacao]>gi|508776217|gb|EOY23473.1| Haloacid dehalogenase-like hydrolase superfamily protein [Theobroma cacao]
c252828_g1	1607	hypothetical protein AALP_AA2G072600 [Arabis alpina]
c107903_g1	1403	predicted protein [Ostreococcus lucimarinus CCE9901]>gi|144576788|gb|ABO94855.1| predicted protein [Ostreococcus lucimarinus CCE9901]
c130316_g2	1639	P-loop containing nucleoside triphosphate hydrolases superfamily protein [Theobroma cacao]>gi|508711439|gb|EOY03336.1| P-loop containing nucleoside triphosphate hydrolases superfamily protein [Theobroma cacao]
c278395_g1	1420	--
c140378_g1	813	--
c135204_g1	5328	mitogen activated protein kinase kinase kinase 3, mapkkk3, mekk3, putative [Ricinus communis]>gi|223530795|gb|EEF32660.1| mitogen activated protein kinase kinase kinase 3, mapkkk3, mekk3, putative [Ricinus communis]
c175442_g1	573	unnamed protein product [Albugo candida]
c64564_g1	914	--
c100880_g1	2247	--
c253180_g1	703	PREDICTED: calcineurin B-like protein 1 [Nicotiana tomentosiformis]>gi|697120163|ref|XP_009614052.1| PREDICTED: calcineurin B-like protein 1 [Nicotiana tomentosiformis]
c111236_g1	839	hypothetical_protein [Oryza brachyantha]
c117902_g1	3364	--
c124734_g3	1446	Nine-cis-epoxycarotenoid dioxygenase 5 [Theobroma cacao]>gi|508780424|gb|EOY27680.1| Nine-cis-epoxycarotenoid dioxygenase 5 [Theobroma cacao]
c124635_g2	1378	Calcium-dependent lipid-binding family protein [Theobroma cacao]>gi|508722476|gb|EOY14373.1| Calcium-dependent lipid-binding family protein [Theobroma cacao]
c83864_g2	903	predicted protein [Hordeum vulgare subsp. vulgare]
c216588_g1	564	--
c173255_g1	491	--
c109818_g1	4031	predicted protein [Physcomitrella patens]>gi|162681006|gb|EDQ67437.1| predicted protein [Physcomitrella patens]
c128882_g1	2671	DC1 domain-containing protein isoform 2 [Theobroma cacao]>gi|508723219|gb|EOY15116.1| DC1 domain-containing protein isoform 2 [Theobroma cacao]
c118539_g2	8777	predicted protein [Hordeum vulgare subsp. vulgare]
c19598_g1	1469	ornithine aminotransferase [Phaeodactylum tricornutum CCAP 1055/1]>gi|217407953|gb|EEC47888.1| ornithine aminotransferase [Phaeodactylum tricornutum CCAP 1055/1]
c140508_g1	1770	predicted protein [Hordeum vulgare subsp. vulgare]
c156797_g1	339	--
c130578_g1	3040	Cellulose synthase like G2, putative isoform 1 [Theobroma cacao]>gi|508714057|gb|EOY05954.1| Cellulose synthase like G2, putative isoform 1 [Theobroma cacao]
c2420_g1	457	predicted protein [Physcomitrella patens]>gi|162690042|gb|EDQ76411.1| predicted protein [Physcomitrella patens]
c118135_g1	942	MATE efflux family protein [Theobroma cacao]>gi|508718510|gb|EOY10407.1| MATE efflux family protein [Theobroma cacao]
c129131_g1	2798	WRKY family transcription factor [Theobroma cacao]>gi|508781500|gb|EOY28756.1| WRKY family transcription factor [Theobroma cacao]
c114809_g1	1026	PYR1-like 3 [Theobroma cacao]>gi|508779835|gb|EOY27091.1| PYR1-like 3 [Theobroma cacao]
c136248_g2	4966	Chloride channel C [Theobroma cacao]>gi|508700862|gb|EOX92758.1| Chloride channel C [Theobroma cacao]
c132492_g2	1811	Cc-nbs-lrr resistance protein, putative [Theobroma cacao]>gi|508712175|gb|EOY04072.1| Cc-nbs-lrr resistance protein, putative [Theobroma cacao]
c130310_g2	502	hypothetical protein SORBIDRAFT_06g002800 [Sorghum bicolor]>gi|241938708|gb|EES11853.1| hypothetical protein SORBIDRAFT_06g002800 [Sorghum bicolor]
c16179_g1	1844	DNA topoisomerase I [Galdieria sulphuraria]>gi|452824469|gb|EME31472.1| DNA topoisomerase I [Galdieria sulphuraria]
c297533_g1	939	protein phosphatase [Galdieria sulphuraria]>gi|452821587|gb|EME28616.1| protein phosphatase [Galdieria sulphuraria]
c83029_g1	1069	--
c137595_g1	2587	glycosyl hydrolases family 31 protein [Cocos nucifera]
c42945_g1	1467	hypothetical protein CARUB_v10023787mg [Capsella rubella]>gi|482563450|gb|EOA27640.1| hypothetical protein CARUB_v10023787mg [Capsella rubella]
c19452_g1	609	rab-type small G protein [Thalassiosira pseudonana CCMP1335]>gi|220978298|gb|EED96624.1| rab-type small G protein [Thalassiosira pseudonana CCMP1335]
c96348_g2	3744	hypothetical protein L915_15974 [Phytophthora parasitica]>gi|567980841|gb|ETL31291.1| hypothetical protein L916_15870 [Phytophthora parasitica]>gi|570942385|gb|ETP07642.1| hypothetical protein F441_16263 [Phytophthora parasitica CJ01A1]
c96468_g1	1858	--
c207500_g1	868	--
c316950_g1	993	PREDICTED: casein kinase I isoform delta-like isoform X2 [Brassica rapa]>gi|674937011|emb|CDX96430.1| BnaA07g30410D [Brassica napus]
c116391_g1	1111	PREDICTED: secoisolariciresinol dehydrogenase-like [Citrus sinensis]
c27439_g1	441	--
c119619_g2	6457	--
c126100_g1	798	PREDICTED: probable LRR receptor-like serine/threonine-protein kinase At1g05700 [Malus domestica]
c172172_g1	476	RecName: Full=Calmodulin; Short=CaM [Alexandrium fundyense]>gi|189081808|sp|A3E4F9.1|CALM_KARVE RecName: Full=Calmodulin; Short=CaM [Karlodinium veneficum]>gi|189081809|sp|A3E3H0.1|CALM_PFIPI RecName: Full=Calmodulin; Short=CaM [Pfiesteria piscicida]>gi|189081810|sp|A3E4D8.1|CALM_PROMN RecName: Full=Calmodulin; Short=CaM [Prorocentrum minimum]>gi|112253299|gb|ABI14237.1| calmodulin [Pfiesteria pi…
c16187_g1	1003	inosine-uridine preferring nucleoside hydrolase, putative [Ricinus communis]>gi|223531808|gb|EEF33626.1| inosine-uridine preferring nucleoside hydrolase, putative [Ricinus communis]
c125510_g2	1560	Lysine decarboxylase family protein isoform 1 [Theobroma cacao]>gi|508720266|gb|EOY12163.1| Lysine decarboxylase family protein isoform 1 [Theobroma cacao]
c79911_g1	2405	cell division cycle 48 protein [Prorocentrum minimum]
c127773_g3	1229	Transcription factor-like protein [Theobroma cacao]>gi|508699906|gb|EOX91802.1| Transcription factor-like protein [Theobroma cacao]
c130509_g2	2194	Kinase family protein / peptidoglycan-binding LysM domain-containing protein [Theobroma cacao]>gi|508713970|gb|EOY05867.1| Kinase family protein / peptidoglycan-binding LysM domain-containing protein [Theobroma cacao]
c136290_g1	1737	cytochrome P450, putative [Ricinus communis]>gi|223549423|gb|EEF50911.1| cytochrome P450, putative [Ricinus communis]
c124572_g1	1960	steroid C-6 oxidase [Gossypium hirsutum]
c132052_g4	1340	S-locus lectin protein kinase family protein, putative isoform 1 [Theobroma cacao]>gi|590608136|ref|XP_007021186.1| S-locus lectin protein kinase family protein, putative isoform 1 [Theobroma cacao]>gi|508720813|gb|EOY12710.1| S-locus lectin protein kinase family protein, putative isoform 1 [Theobroma cacao]>gi|508720814|gb|EOY12711.1| S-locus lectin protein kinase family protein, putative isofor…
c133009_g1	4507	Xylem serine peptidase 1 isoform 1 [Theobroma cacao]>gi|508704233|gb|EOX96129.1| Xylem serine peptidase 1 isoform 1 [Theobroma cacao]
c134206_g1	2651	Cytochrome P450 93A1 [Theobroma cacao]>gi|508717535|gb|EOY09432.1| Cytochrome P450 93A1 [Theobroma cacao]
c134937_g1	3475	K+ transporter 1 [Theobroma cacao]>gi|508783698|gb|EOY30954.1| K+ transporter 1 [Theobroma cacao]
c2684_g1	716	--
c60594_g1	2419	--
c99787_g2	2188	ubiquitin-activating enzyme E1 [Saprolegnia diclina VS20]>gi|530728872|gb|EQC27114.1| ubiquitin-activating enzyme E1 [Saprolegnia diclina VS20]
c136109_g3	3248	Uncharacterized protein isoform 1 [Theobroma cacao]>gi|590588637|ref|XP_007016251.1| Uncharacterized protein isoform 1 [Theobroma cacao]>gi|508786613|gb|EOY33869.1| Uncharacterized protein isoform 1 [Theobroma cacao]>gi|508786614|gb|EOY33870.1| Uncharacterized protein isoform 1 [Theobroma cacao]
c135852_g1	6323	Aminopeptidase M1, putative [Theobroma cacao]>gi|508779927|gb|EOY27183.1| Aminopeptidase M1, putative [Theobroma cacao]
c315241_g1	933	predicted protein [Hordeum vulgare subsp. vulgare]
c123724_g3	720	beta-tubulin [Ignatius tetrasporus]
c126446_g1	1669	Glycine-rich protein, putative isoform 1 [Theobroma cacao]>gi|590677317|ref|XP_007039983.1| Glycine-rich protein, putative isoform 1 [Theobroma cacao]>gi|508777227|gb|EOY24483.1| Glycine-rich protein, putative isoform 1 [Theobroma cacao]>gi|508777228|gb|EOY24484.1| Glycine-rich protein, putative isoform 1 [Theobroma cacao]
c130052_g1	2375	Uncharacterized protein TCM_001236 [Theobroma cacao]>gi|508700367|gb|EOX92263.1| Uncharacterized protein TCM_001236 [Theobroma cacao]
c117964_g1	1457	PREDICTED: serine carboxypeptidase-like 50-like [Vitis vinifera]
c109547_g1	3118	hypothetical protein GUITHDRAFT_159979, partial [Guillardia theta CCMP2712]>gi|428171197|gb|EKX40116.1| hypothetical protein GUITHDRAFT_159979, partial [Guillardia theta CCMP2712]
c136037_g5	1672	Phosphoprotein phosphatase isoform 1 [Theobroma cacao]>gi|590638579|ref|XP_007029431.1| Phosphoprotein phosphatase isoform 1 [Theobroma cacao]>gi|508718035|gb|EOY09932.1| Phosphoprotein phosphatase isoform 1 [Theobroma cacao]>gi|508718036|gb|EOY09933.1| Phosphoprotein phosphatase isoform 1 [Theobroma cacao]
c83628_g2	595	--
c136182_g1	5951	Uncharacterized protein TCM_016960 [Theobroma cacao]>gi|508710600|gb|EOY02497.1| Uncharacterized protein TCM_016960 [Theobroma cacao]
c111429_g1	1527	--
c119845_g1	1074	Uncharacterized protein isoform 1 [Theobroma cacao]>gi|508711532|gb|EOY03429.1| Uncharacterized protein isoform 1 [Theobroma cacao]
c94774_g1	443	ubiquitin-conjugating enzyme E2-17 kDa [Aphanomyces invadans]>gi|574482464|gb|ETW09455.1| ubiquitin-conjugating enzyme E2-17 kDa [Aphanomyces invadans]
c117368_g1	1349	uncharacterized protein LOC100273020 [Zea mays]>gi|194701856|gb|ACF85012.1| unknown [Zea mays]
c59691_g1	1483	predicted protein [Hordeum vulgare subsp. vulgare]
c131584_g1	2878	Cyclic nucleotide-gated channel 15 [Theobroma cacao]>gi|508787143|gb|EOY34399.1| Cyclic nucleotide-gated channel 15 [Theobroma cacao]
c130202_g1	732	FAD-binding Berberine family protein [Theobroma cacao]>gi|508727574|gb|EOY19471.1| FAD-binding Berberine family protein [Theobroma cacao]
c118890_g1	1325	CP12 domain-containing protein 3 [Theobroma cacao]>gi|508727826|gb|EOY19723.1| CP12 domain-containing protein 3 [Theobroma cacao]
c212018_g1	860	PREDICTED: protein disulfide-isomerase-like isoform 1 [Brachypodium distachyon]
c259701_g1	675	centrin [Marsilea vestita]
c77807_g1	1436	--
c210705_g1	2785	predicted protein [Physcomitrella patens]>gi|162691655|gb|EDQ78016.1| predicted protein [Physcomitrella patens]
c253105_g1	436	--
c132097_g1	1380	Leucine-rich repeat protein kinase family protein, putative [Theobroma cacao]>gi|508779737|gb|EOY26993.1| Leucine-rich repeat protein kinase family protein, putative [Theobroma cacao]
c92403_g1	452	--
c96762_g3	1177	sodium/potassium-transporting ATPase subunit alpha [Saprolegnia diclina VS20]>gi|530744449|gb|EQC42691.1| sodium/potassium-transporting ATPase subunit alpha [Saprolegnia diclina VS20]
c128025_g1	2106	TSPO(outer membrane tryptophan-rich sensory protein)-related [Theobroma cacao]>gi|508703133|gb|EOX95029.1| TSPO(outer membrane tryptophan-rich sensory protein)-related [Theobroma cacao]
c121919_g1	1463	PREDICTED: ORM1-like protein 3-like [Fragaria vesca subsp. vesca]
c127437_g1	975	alcohol-dehydrogenase family protein [Populus trichocarpa]>gi|550334080|gb|EEE90349.2| alcohol-dehydrogenase family protein [Populus trichocarpa]
c35013_g1	639	kinase [Micromonas sp. RCC299]>gi|226522014|gb|ACO67999.1| kinase [Micromonas sp. RCC299]
c228330_g1	348	--
c130035_g1	1587	White-brown-complex ABC transporter family [Theobroma cacao]>gi|508700930|gb|EOX92826.1| White-brown-complex ABC transporter family [Theobroma cacao]
c40844_g1	1538	hypothetical protein H310_12783 [Aphanomyces invadans]>gi|574466145|gb|ETV93177.1| hypothetical protein H310_12783 [Aphanomyces invadans]
c21294_g1	1399	hypothetical protein EMIHUDRAFT_458026 [Emiliania huxleyi CCMP1516]>gi|485627857|gb|EOD23424.1| hypothetical protein EMIHUDRAFT_458026 [Emiliania huxleyi CCMP1516]
c79539_g1	741	hypothetical protein H257_04028 [Aphanomyces astaci]
c41656_g1	1283	--
c312905_g1	1734	protein kinase [Helicosporidium sp. ATCC 50920]
c7204_g1	963	--
c324193_g1	605	--
c319434_g1	644	hypothetical protein SPRG_03634 [Saprolegnia parasitica CBS 223.65]
c109187_g2	1004	--
c106851_g1	2293	intraflagellar transport protein IFT80 [Volvox carteri f. nagariensis]>gi|300256975|gb|EFJ41230.1| intraflagellar transport protein IFT80 [Volvox carteri f. nagariensis]
c126577_g1	1484	GDSL-like Lipase/Acylhydrolase superfamily protein, putative [Theobroma cacao]>gi|508780856|gb|EOY28112.1| GDSL-like Lipase/Acylhydrolase superfamily protein, putative [Theobroma cacao]
c135527_g2	4621	Galactose oxidase/kelch repeat superfamily protein isoform 1 [Theobroma cacao]>gi|590700318|ref|XP_007046132.1| Galactose oxidase/kelch repeat superfamily protein isoform 1 [Theobroma cacao]>gi|590700322|ref|XP_007046133.1| Galactose oxidase/kelch repeat superfamily protein isoform 1 [Theobroma cacao]>gi|508710066|gb|EOY01963.1| Galactose oxidase/kelch repeat superfamily protein isoform 1 [Theobr…
c108295_g1	1208	hypothetical protein ZEAMMB73_774251 [Zea mays]
c152041_g1	668	predicted protein [Physcomitrella patens]>gi|162679279|gb|EDQ65728.1| predicted protein [Physcomitrella patens]
c125363_g1	1949	Galactinol synthase 2 [Theobroma cacao]>gi|508719815|gb|EOY11712.1| Galactinol synthase 2 [Theobroma cacao]
c236715_g1	503	profilin [Ectocarpus siliculosus]
c125792_g2	2480	hypothetical protein POPTR_0009s11290g [Populus trichocarpa]>gi|550331507|gb|EEE87779.2| hypothetical protein POPTR_0009s11290g [Populus trichocarpa]
c113783_g1	487	Xyloglucan endotransglucosylase/hydrolase protein 30 [Theobroma cacao]>gi|508777966|gb|EOY25222.1| Xyloglucan endotransglucosylase/hydrolase protein 30 [Theobroma cacao]
c76156_g1	2493	--
c112707_g1	958	Uncharacterized protein TCM_018856 [Theobroma cacao]>gi|508711830|gb|EOY03727.1| Uncharacterized protein TCM_018856 [Theobroma cacao]
c132771_g1	2923	Uncharacterized protein TCM_029952 [Theobroma cacao]>gi|508781108|gb|EOY28364.1| Uncharacterized protein TCM_029952 [Theobroma cacao]
c130803_g1	3794	Seed imbibition 1 isoform 1 [Theobroma cacao]>gi|508719993|gb|EOY11890.1| Seed imbibition 1 isoform 1 [Theobroma cacao]
c38057_g1	1670	hypothetical protein SELMODRAFT_410333 [Selaginella moellendorffii]>gi|300163036|gb|EFJ29648.1| hypothetical protein SELMODRAFT_410333 [Selaginella moellendorffii]
c338059_g1	508	RecName: Full=Caltractin; AltName: Full=Centrin [Atriplex nummularia]>gi|444342|prf||1906390A caltractin-like protein
c119687_g1	801	--
c107247_g1	2573	--
c326891_g1	881	50S ribosomal protein LP0 [Saprolegnia diclina VS20]>gi|530736437|gb|EQC34679.1| 50S ribosomal protein LP0 [Saprolegnia diclina VS20]
c132071_g2	4277	WRKY DNA-binding protein 57 isoform 1 [Theobroma cacao]>gi|590699399|ref|XP_007045917.1| WRKY DNA-binding protein 57 isoform 1 [Theobroma cacao]>gi|508709851|gb|EOY01748.1| WRKY DNA-binding protein 57 isoform 1 [Theobroma cacao]>gi|508709852|gb|EOY01749.1| WRKY DNA-binding protein 57 isoform 1 [Theobroma cacao]
c83697_g2	1528	hypothetical protein GUITHDRAFT_118521 [Guillardia theta CCMP2712]>gi|428166308|gb|EKX35286.1| hypothetical protein GUITHDRAFT_118521 [Guillardia theta CCMP2712]
c130728_g1	2180	NAD(P)H dehydrogenase B2 isoform 1 [Theobroma cacao]>gi|508781167|gb|EOY28423.1| NAD(P)H dehydrogenase B2 isoform 1 [Theobroma cacao]
c115084_g1	3755	predicted protein [Hordeum vulgare subsp. vulgare]
c118133_g1	4774	--
c130187_g3	503	White-brown complex protein 11 isoform 4 [Theobroma cacao]>gi|508700146|gb|EOX92042.1| White-brown complex protein 11 isoform 4 [Theobroma cacao]
c133263_g1	3791	Uncharacterized protein isoform 1 [Theobroma cacao]>gi|508773890|gb|EOY21146.1| Uncharacterized protein isoform 1 [Theobroma cacao]
c135538_g1	4850	Uncharacterized protein isoform 2 [Theobroma cacao]>gi|590711135|ref|XP_007049021.1| Uncharacterized protein isoform 2 [Theobroma cacao]>gi|590711138|ref|XP_007049022.1| Uncharacterized protein isoform 2 [Theobroma cacao]>gi|590711141|ref|XP_007049023.1| Uncharacterized protein isoform 2 [Theobroma cacao]>gi|590711144|ref|XP_007049024.1| Uncharacterized protein isoform 2 [Theobroma cacao]>gi|5087…
c85857_g1	1729	predicted protein [Hordeum vulgare subsp. vulgare]
c265002_g1	493	predicted protein, partial [Micromonas sp. RCC299]>gi|226517694|gb|ACO63687.1| predicted protein, partial [Micromonas sp. RCC299]
c135096_g1	4553	ABC transporter F family member 1 [Theobroma cacao]>gi|508787205|gb|EOY34461.1| ABC transporter F family member 1 [Theobroma cacao]
c135667_g1	371	predicted protein [Hordeum vulgare subsp. vulgare]
c136754_g3	2386	Uncharacterized protein TCM_004966 [Theobroma cacao]>gi|508703587|gb|EOX95483.1| Uncharacterized protein TCM_004966 [Theobroma cacao]
c131946_g1	1757	Cytochrome P450 superfamily protein isoform 1 [Theobroma cacao]>gi|508774388|gb|EOY21644.1| Cytochrome P450 superfamily protein isoform 1 [Theobroma cacao]
c128742_g2	3525	Galactose mutarotase-like superfamily protein isoform 2, partial [Theobroma cacao]>gi|508774052|gb|EOY21308.1| Galactose mutarotase-like superfamily protein isoform 2, partial [Theobroma cacao]
c125181_g2	5039	hypothetical protein, variant [Saprolegnia diclina VS20]>gi|530740366|gb|EQC38608.1| hypothetical protein, variant [Saprolegnia diclina VS20]
c90812_g1	1395	hypothetical protein, variant [Aphanomyces invadans]>gi|574472076|gb|ETV99082.1| hypothetical protein, variant [Aphanomyces invadans]
c99665_g1	1549	--
c74850_g1	2113	hypothetical protein GUITHDRAFT_158385 [Guillardia theta CCMP2712]>gi|428170765|gb|EKX39687.1| hypothetical protein GUITHDRAFT_158385 [Guillardia theta CCMP2712]
c127973_g1	2087	Pathogenesis-related thaumatin superfamily protein isoform 1 [Theobroma cacao]>gi|508698944|gb|EOX90840.1| Pathogenesis-related thaumatin superfamily protein isoform 1 [Theobroma cacao]
c216030_g1	1426	aspartyl aminopeptidase-like protein, partial [Genlisea aurea]
c122250_g1	1412	hypothetical protein SDRG_05574 [Saprolegnia diclina VS20]>gi|530739115|gb|EQC37357.1| hypothetical protein SDRG_05574 [Saprolegnia diclina VS20]
c131876_g1	2927	Tonoplast dicarboxylate transporter isoform 2 [Theobroma cacao]>gi|508781642|gb|EOY28898.1| Tonoplast dicarboxylate transporter isoform 2 [Theobroma cacao]
c27393_g2	1564	hypothetical protein MIMGU_mgv1a003301mg [Erythranthe guttata]
c245306_g1	2305	PREDICTED: glutamine--tRNA ligase-like [Solanum lycopersicum]
c110693_g1	560	Thioredoxin superfamily protein [Theobroma cacao]>gi|508716040|gb|EOY07937.1| Thioredoxin superfamily protein [Theobroma cacao]
c109810_g1	950	Ovate family protein 13 [Theobroma cacao]>gi|508727373|gb|EOY19270.1| Ovate family protein 13 [Theobroma cacao]
c280970_g1	845	hypothetical protein SPRG_01020 [Saprolegnia parasitica CBS 223.65]
c109859_g1	5014	hypothetical protein SPRG_01168 [Saprolegnia parasitica CBS 223.65]
c10624_g1	774	--
c103566_g1	2178	--
c68064_g1	620	hypothetical protein SPRG_03383 [Saprolegnia parasitica CBS 223.65]
c314308_g1	273	PREDICTED: caltractin-like isoform X2 [Nicotiana tomentosiformis]>gi|6358509|gb|AAF07221.1|AF072519_1 centrin [Nicotiana tabacum]
c120068_g1	1097	Uncharacterized protein TCM_012491 [Theobroma cacao]>gi|508773878|gb|EOY21134.1| Uncharacterized protein TCM_012491 [Theobroma cacao]
c97095_g1	2174	PREDICTED: vacuolar protein sorting-associated protein 52 A isoform X2 [Zea mays]>gi|670439362|ref|XP_008660060.1| PREDICTED: vacuolar protein sorting-associated protein 52 A isoform X2 [Zea mays]>gi|413955467|gb|AFW88116.1| hypothetical protein ZEAMMB73_992288 [Zea mays]
c132899_g2	1606	F-box family protein, putative [Theobroma cacao]>gi|508728466|gb|EOY20363.1| F-box family protein, putative [Theobroma cacao]
c251105_g1	470	--
c130332_g1	2577	XB3 in isoform 1 [Theobroma cacao]>gi|590672493|ref|XP_007038627.1| XB3 in isoform 1 [Theobroma cacao]>gi|508775871|gb|EOY23127.1| XB3 in isoform 1 [Theobroma cacao]>gi|508775872|gb|EOY23128.1| XB3 in isoform 1 [Theobroma cacao]
c176684_g1	884	unnamed protein product [Albugo candida]
c110021_g1	838	40S ribosomal protein S4 [Cyanidioschyzon merolae strain 10D]>gi|449016469|dbj|BAM79871.1| 40S ribosomal protein S4 [Cyanidioschyzon merolae strain 10D]
c81398_g1	1290	--
c120606_g3	1058	HSP20-like chaperones superfamily protein [Theobroma cacao]>gi|508786804|gb|EOY34060.1| HSP20-like chaperones superfamily protein [Theobroma cacao]
c133661_g1	1470	Peroxidase superfamily protein, putative [Theobroma cacao]>gi|508785152|gb|EOY32408.1| Peroxidase superfamily protein, putative [Theobroma cacao]
c127035_g1	2692	Minichromosome maintenance (MCM2/3/5) family protein isoform 1 [Theobroma cacao]>gi|508703358|gb|EOX95254.1| Minichromosome maintenance (MCM2/3/5) family protein isoform 1 [Theobroma cacao]
c123075_g1	660	hypothetical protein SORBIDRAFT_09g025000 [Sorghum bicolor]>gi|241945331|gb|EES18476.1| hypothetical protein SORBIDRAFT_09g025000 [Sorghum bicolor]
c77965_g1	1129	hypothetical protein CHLREDRAFT_205525 [Chlamydomonas reinhardtii]>gi|158280181|gb|EDP05939.1| predicted protein [Chlamydomonas reinhardtii]
c102823_g1	1104	predicted protein [Hordeum vulgare subsp. vulgare]
c40307_g1	885	--
c113365_g1	3586	--
c120152_g1	3286	unnamed protein product [Chondrus crispus]>gi|507115516|emb|CDF38975.1| unnamed protein product [Chondrus crispus]
c109241_g1	3733	--
c110578_g1	846	PREDICTED: 60S ribosomal protein L13a-like [Pyrus x bretschneideri]
c127698_g1	2434	Alpha/beta-Hydrolases superfamily protein [Theobroma cacao]>gi|508699715|gb|EOX91611.1| Alpha/beta-Hydrolases superfamily protein [Theobroma cacao]
c121560_g1	3234	--
c288271_g1	496	PREDICTED: eukaryotic translation initiation factor 5A-3 [Brassica rapa]
c286988_g1	435	hypothetical protein EMIHUDRAFT_220672 [Emiliania huxleyi CCMP1516]>gi|485604545|gb|EOD04877.1| hypothetical protein EMIHUDRAFT_220672 [Emiliania huxleyi CCMP1516]
c117667_g1	832	Pollen Ole e 1 allergen and extensin family protein, putative [Theobroma cacao]>gi|508716139|gb|EOY08036.1| Pollen Ole e 1 allergen and extensin family protein, putative [Theobroma cacao]
c125885_g2	756	GRAM domain family protein [Theobroma cacao]>gi|508711009|gb|EOY02906.1| GRAM domain family protein [Theobroma cacao]
c127707_g2	2970	hypothetical protein PRUPE_ppa004636mg [Prunus persica]>gi|462419057|gb|EMJ23320.1| hypothetical protein PRUPE_ppa004636mg [Prunus persica]
c111194_g1	3191	hypothetical protein EMIHUDRAFT_459051 [Emiliania huxleyi CCMP1516]>gi|485620476|gb|EOD17074.1| hypothetical protein EMIHUDRAFT_459051 [Emiliania huxleyi CCMP1516]
c140004_g1	688	--
c128960_g1	2366	conserved hypothetical protein [Ricinus communis]>gi|223532061|gb|EEF33870.1| conserved hypothetical protein [Ricinus communis]
c89900_g1	1073	lipase putative [Albugo laibachii Nc14]
c121071_g2	626	Uncharacterized protein TCM_030660 [Theobroma cacao]>gi|508720155|gb|EOY12052.1| Uncharacterized protein TCM_030660 [Theobroma cacao]
c135286_g2	2194	Glutathione S-transferase zeta 1 isoform 5 [Theobroma cacao]>gi|508727494|gb|EOY19391.1| Glutathione S-transferase zeta 1 isoform 5 [Theobroma cacao]
c135836_g3	574	--
c94331_g1	1336	PREDICTED: LOW QUALITY PROTEIN: vacuolar-sorting receptor 3-like [Cucumis sativus]
c131619_g1	2989	Subtilisin-like serine protease 2 [Theobroma cacao]>gi|508705806|gb|EOX97702.1| Subtilisin-like serine protease 2 [Theobroma cacao]
c97746_g1	2972	Pyridoxal phosphate-dependent transferase, major region, subdomain 1 [Ostreococcus tauri]
c115187_g1	2437	predicted protein [Micromonas sp. RCC299]>gi|226520233|gb|ACO66222.1| predicted protein [Micromonas sp. RCC299]
c120453_g4	397	hypothetical protein EUGRSUZ_G02226 [Eucalyptus grandis]
c127588_g2	946	hypothetical protein POPTR_0256s00200g [Populus trichocarpa]>gi|550309864|gb|ERP47179.1| hypothetical protein POPTR_0256s00200g [Populus trichocarpa]
c209285_g1	926	hypothetical protein SDRG_12731 [Saprolegnia diclina VS20]>gi|530731241|gb|EQC29483.1| hypothetical protein SDRG_12731 [Saprolegnia diclina VS20]
c77640_g1	926	hypothetical protein CARUB_v10023514mg [Capsella rubella]>gi|482563195|gb|EOA27385.1| hypothetical protein CARUB_v10023514mg [Capsella rubella]
c76800_g1	759	--
c136824_g2	6831	Embryo defective 1703, putative isoform 1 [Theobroma cacao]>gi|590721203|ref|XP_007051543.1| Embryo defective 1703, putative isoform 1 [Theobroma cacao]>gi|508703802|gb|EOX95698.1| Embryo defective 1703, putative isoform 1 [Theobroma cacao]>gi|508703804|gb|EOX95700.1| Embryo defective 1703, putative isoform 1 [Theobroma cacao]
c134814_g1	4045	Uncharacterized protein TCM_019426 [Theobroma cacao]>gi|508712268|gb|EOY04165.1| Uncharacterized protein TCM_019426 [Theobroma cacao]
c112891_g1	1301	Alpha carbonic anhydrase 7 [Theobroma cacao]>gi|508787159|gb|EOY34415.1| Alpha carbonic anhydrase 7 [Theobroma cacao]
c129035_g2	608	MLP-like protein 34, putative [Theobroma cacao]>gi|508709112|gb|EOY01009.1| MLP-like protein 34, putative [Theobroma cacao]
c281040_g1	1837	PREDICTED: serine/threonine-protein kinase ATG1-like isoform X2 [Phoenix dactylifera]
c127178_g1	2080	hypothetical protein VITISV_016759 [Vitis vinifera]
c128633_g4	802	MYB-like 102 [Theobroma cacao]>gi|508781188|gb|EOY28444.1| MYB-like 102 [Theobroma cacao]
c312738_g1	644	--
c58025_g1	643	--
c125565_g1	1728	Beta-galactosidase isoform 1 [Theobroma cacao]>gi|508724464|gb|EOY16361.1| Beta-galactosidase isoform 1 [Theobroma cacao]
c116813_g2	742	SAUR auxin-responsive family protein [Theobroma cacao]>gi|508705621|gb|EOX97517.1| SAUR auxin-responsive family protein [Theobroma cacao]
c134224_g1	3007	Haloacid dehalogenase-like hydrolase superfamily protein isoform 2 [Theobroma cacao]>gi|590671691|ref|XP_007038402.1| Haloacid dehalogenase-like hydrolase superfamily protein isoform 2 [Theobroma cacao]>gi|590671695|ref|XP_007038403.1| Haloacid dehalogenase-like hydrolase superfamily protein isoform 2 [Theobroma cacao]>gi|508775646|gb|EOY22902.1| Haloacid dehalogenase-like hydrolase superfamily p…
c97147_g1	1644	PREDICTED: similar to chaperonin containing tcomplex polypeptide 1 putative [Albugo laibachii Nc14]>gi|325193713|emb|CCA27958.1| Tcomplex protein 1 subunit beta putative [Albugo laibachii Nc14]
c134167_g1	3058	Potassium channel in 3 [Theobroma cacao]>gi|508782382|gb|EOY29638.1| Potassium channel in 3 [Theobroma cacao]
c99787_g1	951	UBA1-like protein, ubiquitin activating enzyme, partial [Guillardia theta CCMP2712]>gi|428165564|gb|EKX34556.1| UBA1-like protein, ubiquitin activating enzyme, partial [Guillardia theta CCMP2712]
c39323_g1	1191	--
c134947_g1	3842	G-type lectin S-receptor serine/threonine-protein kinase [Theobroma cacao]>gi|508776126|gb|EOY23382.1| G-type lectin S-receptor serine/threonine-protein kinase [Theobroma cacao]
c127479_g2	2879	Uridine-ribohydrolase 1 isoform 1 [Theobroma cacao]>gi|508716291|gb|EOY08188.1| Uridine-ribohydrolase 1 isoform 1 [Theobroma cacao]
c136867_g2	890	NB-ARC domain-containing disease resistance protein, putative [Theobroma cacao]>gi|508728556|gb|EOY20453.1| NB-ARC domain-containing disease resistance protein, putative [Theobroma cacao]
c105870_g2	1266	6-phosphofructokinase isoform 1 [Galdieria sulphuraria]>gi|452823497|gb|EME30507.1| 6-phosphofructokinase isoform 1 [Galdieria sulphuraria]
c120824_g2	1168	unknown [Lotus japonicus]
c3648_g1	726	--
c131650_g1	1066	Pleiotropic drug resistance 12 [Theobroma cacao]>gi|508784154|gb|EOY31410.1| Pleiotropic drug resistance 12 [Theobroma cacao]
c121585_g3	856	Mitochondrial protein, putative [Medicago truncatula]
c129071_g1	2193	Organic cation/carnitine transporter 3 [Theobroma cacao]>gi|508722415|gb|EOY14312.1| Organic cation/carnitine transporter 3 [Theobroma cacao]
c118898_g1	618	ACD1-like [Theobroma cacao]>gi|508785039|gb|EOY32295.1| ACD1-like [Theobroma cacao]
c115549_g1	2257	--
c136193_g1	5985	Leucine-rich receptor-like protein kinase family protein isoform 1 [Theobroma cacao]>gi|590605087|ref|XP_007020402.1| Leucine-rich receptor-like protein kinase family protein isoform 1 [Theobroma cacao]>gi|508720029|gb|EOY11926.1| Leucine-rich receptor-like protein kinase family protein isoform 1 [Theobroma cacao]>gi|508720030|gb|EOY11927.1| Leucine-rich receptor-like protein kinase family protei…
c128608_g5	909	unknown [Populus trichocarpa]
c81491_g1	336	ribosomal protein L21 [Amphidinium carterae]
c110823_g1	667	Uncharacterized protein TCM_026001 [Theobroma cacao]>gi|508718801|gb|EOY10698.1| Uncharacterized protein TCM_026001 [Theobroma cacao]
c175982_g1	1855	BnaC05g44840D [Brassica napus]
c127310_g2	2700	Guanylyl cyclase 1 isoform 4 [Theobroma cacao]>gi|508726059|gb|EOY17956.1| Guanylyl cyclase 1 isoform 4 [Theobroma cacao]
c119704_g3	590	predicted protein [Hordeum vulgare subsp. vulgare]
c172830_g1	1683	--
c128620_g2	3298	--
c125607_g3	1850	auxin-induced protein IAA4 [Populus trichocarpa]>gi|222858018|gb|EEE95565.1| auxin-induced protein IAA4 [Populus trichocarpa]>gi|429326546|gb|AFZ78613.1| hypothetical protein [Populus tomentosa]
c117315_g1	1487	Thioredoxin superfamily protein [Theobroma cacao]>gi|508780891|gb|EOY28147.1| Thioredoxin superfamily protein [Theobroma cacao]
c317814_g1	1421	hypothetical protein CARUB_v10004672mg [Capsella rubella]>gi|482552321|gb|EOA16514.1| hypothetical protein CARUB_v10004672mg [Capsella rubella]
c130187_g2	2910	White-brown complex protein 11 isoform 4 [Theobroma cacao]>gi|508700146|gb|EOX92042.1| White-brown complex protein 11 isoform 4 [Theobroma cacao]
c114034_g1	1471	--
c90159_g2	2366	hypothetical protein SPRG_08671 [Saprolegnia parasitica CBS 223.65]
c114591_g1	346	--
c119704_g2	608	predicted protein [Hordeum vulgare subsp. vulgare]
c144882_g1	366	predicted protein [Hordeum vulgare subsp. vulgare]
c133054_g2	1622	Phosphoenolpyruvate carboxylase 3 isoform 3 [Theobroma cacao]>gi|508721358|gb|EOY13255.1| Phosphoenolpyruvate carboxylase 3 isoform 3 [Theobroma cacao]
c119279_g1	1258	PREDICTED: uncharacterized protein LOC102629142 [Citrus sinensis]
c133428_g1	3990	DNA binding protein, putative isoform 3 [Theobroma cacao]>gi|590716876|ref|XP_007050486.1| DNA binding protein, putative isoform 3 [Theobroma cacao]>gi|590716883|ref|XP_007050488.1| DNA binding protein, putative isoform 3 [Theobroma cacao]>gi|508702746|gb|EOX94642.1| DNA binding protein, putative isoform 3 [Theobroma cacao]>gi|508702747|gb|EOX94643.1| DNA binding protein, putative isoform 3 [Theo…
c110454_g1	384	Nitrate transporter 2:1 [Theobroma cacao]>gi|508787192|gb|EOY34448.1| Nitrate transporter 2:1 [Theobroma cacao]
c248678_g1	970	zinc finger (C2H2 type) family protein [Galdieria sulphuraria]>gi|452825724|gb|EME32719.1| zinc finger (C2H2 type) family protein [Galdieria sulphuraria]
c107295_g1	459	PREDICTED: 40S ribosomal protein S15-like [Musa acuminata subsp. malaccensis]
c42761_g1	1672	--
c135106_g1	1408	Cytochrome P450 82A3, putative isoform 2 [Theobroma cacao]>gi|508722745|gb|EOY14642.1| Cytochrome P450 82A3, putative isoform 2 [Theobroma cacao]
c134734_g3	2779	Uncharacterized protein TCM_034905 [Theobroma cacao]>gi|508724106|gb|EOY16003.1| Uncharacterized protein TCM_034905 [Theobroma cacao]
c127491_g1	1614	sugar beet HS1 PRO-1 2 [Theobroma cacao]>gi|508725966|gb|EOY17863.1| sugar beet HS1 PRO-1 2 [Theobroma cacao]
c134378_g5	2077	Glutamate receptor 3.6 [Theobroma cacao]>gi|508698734|gb|EOX90630.1| Glutamate receptor 3.6 [Theobroma cacao]
c285432_g1	1359	hypothetical protein VOLCADRAFT_79933 [Volvox carteri f. nagariensis]>gi|300266858|gb|EFJ51044.1| hypothetical protein VOLCADRAFT_79933 [Volvox carteri f. nagariensis]
c131550_g1	2571	S-domain-2 5, putative [Theobroma cacao]>gi|508701020|gb|EOX92916.1| S-domain-2 5, putative [Theobroma cacao]
c36259_g1	1112	ATSUG1 [Arabidopsis lyrata subsp. lyrata]>gi|297317751|gb|EFH48173.1| ATSUG1 [Arabidopsis lyrata subsp. lyrata]
c125996_g1	1747	Cysteine-rich RLK 42 [Theobroma cacao]>gi|508710569|gb|EOY02466.1| Cysteine-rich RLK 42 [Theobroma cacao]
c134066_g1	1780	UDP-Glycosyltransferase superfamily protein, putative [Theobroma cacao]>gi|508787342|gb|EOY34598.1| UDP-Glycosyltransferase superfamily protein, putative [Theobroma cacao]
c127871_g3	1379	--
c132745_g4	1447	FH interacting protein 1 [Theobroma cacao]>gi|508723491|gb|EOY15388.1| FH interacting protein 1 [Theobroma cacao]
c135481_g3	1243	D-aminoacid aminotransferase-like PLP-dependent enzymes superfamily protein [Theobroma cacao]>gi|508721202|gb|EOY13099.1| D-aminoacid aminotransferase-like PLP-dependent enzymes superfamily protein [Theobroma cacao]
c123959_g1	1151	Plant basic secretory protein (BSP) family protein [Theobroma cacao]>gi|508706481|gb|EOX98377.1| Plant basic secretory protein (BSP) family protein [Theobroma cacao]
c135899_g2	2615	Uncharacterized protein isoform 1 [Theobroma cacao]>gi|590700682|ref|XP_007046226.1| Uncharacterized protein isoform 1 [Theobroma cacao]>gi|508710160|gb|EOY02057.1| Uncharacterized protein isoform 1 [Theobroma cacao]>gi|508710161|gb|EOY02058.1| Uncharacterized protein isoform 1 [Theobroma cacao]
c112873_g1	1694	--
c147806_g1	943	conserved unknown protein [Ectocarpus siliculosus]
c117902_g2	2701	--
c120240_g1	1183	Bifunctional inhibitor/lipid-transfer protein/seed storage 2S albumin superfamily protein [Theobroma cacao]>gi|508776834|gb|EOY24090.1| Bifunctional inhibitor/lipid-transfer protein/seed storage 2S albumin superfamily protein [Theobroma cacao]
c47617_g1	1261	flagellar adenylate kinase [Chlamydomonas reinhardtii]>gi|158269460|gb|EDO95880.1| flagellar adenylate kinase [Chlamydomonas reinhardtii]
c135798_g2	2495	UDP-glucosyltransferase family 1 protein [Theobroma cacao]>gi|508726045|gb|EOY17942.1| UDP-glucosyltransferase family 1 protein [Theobroma cacao]
c132809_g1	807	Xyloglucan endotransglycosylase 6 [Theobroma cacao]>gi|508784539|gb|EOY31795.1| Xyloglucan endotransglycosylase 6 [Theobroma cacao]
c139497_g1	1148	predicted protein [Hordeum vulgare subsp. vulgare]
c132167_g1	2213	Cytochrome P450, family 71, subfamily B, polypeptide 36, putative [Theobroma cacao]>gi|508708793|gb|EOY00690.1| Cytochrome P450, family 71, subfamily B, polypeptide 36, putative [Theobroma cacao]
c115498_g1	4297	hypothetical protein GUITHDRAFT_166739 [Guillardia theta CCMP2712]>gi|428163199|gb|EKX32284.1| hypothetical protein GUITHDRAFT_166739 [Guillardia theta CCMP2712]
c133986_g1	4056	Acid phosphatase/vanadium-dependent haloperoxidase-related protein [Theobroma cacao]>gi|508703807|gb|EOX95703.1| Acid phosphatase/vanadium-dependent haloperoxidase-related protein [Theobroma cacao]
c128256_g2	1465	Alpha/beta-Hydrolases superfamily protein, putative [Theobroma cacao]>gi|508706316|gb|EOX98212.1| Alpha/beta-Hydrolases superfamily protein, putative [Theobroma cacao]
c134031_g1	1862	Receptor-like kinase in in flowers 3 [Theobroma cacao]>gi|508719371|gb|EOY11268.1| Receptor-like kinase in in flowers 3 [Theobroma cacao]
c124458_g1	1499	AGC, putative [Theobroma cacao]>gi|508701895|gb|EOX93791.1| AGC, putative [Theobroma cacao]
c122977_g1	1728	Peroxisomal 2,4-dienoyl-CoA reductase isoform 1 [Theobroma cacao]>gi|508704995|gb|EOX96891.1| Peroxisomal 2,4-dienoyl-CoA reductase isoform 1 [Theobroma cacao]
c132058_g1	952	S-locus lectin protein kinase family protein, putative [Theobroma cacao]>gi|508707331|gb|EOX99227.1| S-locus lectin protein kinase family protein, putative [Theobroma cacao]
c125179_g1	1582	Leucine-rich repeat family protein, putative [Theobroma cacao]>gi|508706424|gb|EOX98320.1| Leucine-rich repeat family protein, putative [Theobroma cacao]
c134616_g1	2432	Minichromosome maintenance (MCM2/3/5) family protein [Theobroma cacao]>gi|508782372|gb|EOY29628.1| Minichromosome maintenance (MCM2/3/5) family protein [Theobroma cacao]
c130239_g5	1011	MLP-like protein 28 [Theobroma cacao]>gi|508709118|gb|EOY01015.1| MLP-like protein 28 [Theobroma cacao]
c123489_g1	2049	Adenine nucleotide alpha hydrolases-like superfamily protein isoform 3, partial [Theobroma cacao]>gi|508706102|gb|EOX97998.1| Adenine nucleotide alpha hydrolases-like superfamily protein isoform 3, partial [Theobroma cacao]
c19668_g1	1269	--
c122944_g2	601	predicted protein [Hordeum vulgare subsp. vulgare]
c94789_g2	2862	predicted protein [Micromonas sp. RCC299]>gi|226522633|gb|ACO68616.1| predicted protein [Micromonas sp. RCC299]
c98870_g1	2359	ubiquitin family protein putative [Albugo laibachii Nc14]
c129515_g1	1841	Chaperonin-like RbcX protein isoform 2 [Theobroma cacao]>gi|508785423|gb|EOY32679.1| Chaperonin-like RbcX protein isoform 2 [Theobroma cacao]
c115386_g1	3632	hypothetical protein SDRG_01442 [Saprolegnia diclina VS20]>gi|530743233|gb|EQC41475.1| hypothetical protein SDRG_01442 [Saprolegnia diclina VS20]
c122162_g1	1077	hypothetical protein CICLE_v10027953mg [Citrus clementina]>gi|557525742|gb|ESR37048.1| hypothetical protein CICLE_v10027953mg [Citrus clementina]
c130112_g2	3376	Esterase, putative [Theobroma cacao]>gi|508710659|gb|EOY02556.1| Esterase, putative [Theobroma cacao]
c313926_g1	1002	hypothetical protein MIMGU_mgv1a012885mg [Erythranthe guttata]
c189436_g1	598	predicted protein [Hordeum vulgare subsp. vulgare]
c118943_g1	1103	Uncharacterized protein TCM_042402 [Theobroma cacao]>gi|508725726|gb|EOY17623.1| Uncharacterized protein TCM_042402 [Theobroma cacao]
c173640_g1	1534	RecName: Full=Probable serine/threonine-protein kinase CCRP1; AltName: Full=Cell-cycle related Protein 1 [Zea mays]
c59679_g1	1872	hypothetical protein VOLCADRAFT_76143 [Volvox carteri f. nagariensis]>gi|300260574|gb|EFJ44792.1| hypothetical protein VOLCADRAFT_76143 [Volvox carteri f. nagariensis]
c120824_g7	970	cysteine proteinase [Oxyrrhis marina]
c313076_g1	1060	--
c117129_g1	738	--
c101447_g1	985	hypothetical protein L914_16142 [Phytophthora parasitica]
c72592_g1	2663	unnamed protein product [Blastocystis hominis]
c125124_g1	2036	CAA30379.1 protein, putative [Theobroma cacao]>gi|508722524|gb|EOY14421.1| CAA30379.1 protein, putative [Theobroma cacao]
c133856_g5	799	Rh-like protein/ammonium transporter [Coccomyxa subellipsoidea C-169]>gi|384251397|gb|EIE24875.1| Rh-like protein/ammonium transporter [Coccomyxa subellipsoidea C-169]
c77173_g1	1116	predicted protein [Hordeum vulgare subsp. vulgare]
c97131_g1	2365	calcium-translocating P-type ATPase, PMCA-type [Aphanomyces astaci]
c139906_g1	797	ribosome recycling factor [Griffithsia japonica]
c70412_g1	2836	hypothetical protein VOLCADRAFT_92841 [Volvox carteri f. nagariensis]>gi|300262451|gb|EFJ46657.1| hypothetical protein VOLCADRAFT_92841 [Volvox carteri f. nagariensis]
c44650_g1	368	--
c135565_g2	3946	hypothetical protein ARALYDRAFT_888395 [Arabidopsis lyrata subsp. lyrata]>gi|297338456|gb|EFH68873.1| hypothetical protein ARALYDRAFT_888395 [Arabidopsis lyrata subsp. lyrata]
c3078_g1	970	hypothetical protein ARALYDRAFT_479457 [Arabidopsis lyrata subsp. lyrata]>gi|297329018|gb|EFH59437.1| hypothetical protein ARALYDRAFT_479457 [Arabidopsis lyrata subsp. lyrata]
c135490_g3	2441	hypothetical protein H257_19169, partial [Aphanomyces astaci]
c141925_g1	2376	--
c130923_g3	2285	APS reductase 3 isoform 1 [Theobroma cacao]>gi|508781470|gb|EOY28726.1| APS reductase 3 isoform 1 [Theobroma cacao]
c209821_g1	2204	--
c129108_g1	3498	S-locus lectin protein kinase family protein, putative isoform 1 [Theobroma cacao]>gi|508707334|gb|EOX99230.1| S-locus lectin protein kinase family protein, putative isoform 1 [Theobroma cacao]
c77758_g1	3654	predicted protein [Micromonas sp. RCC299]>gi|226519836|gb|ACO65826.1| predicted protein [Micromonas sp. RCC299]
c126693_g2	590	predicted protein [Hordeum vulgare subsp. vulgare]
c134861_g1	4639	ATP binding cassette subfamily B19 isoform 1 [Theobroma cacao]>gi|508711526|gb|EOY03423.1| ATP binding cassette subfamily B19 isoform 1 [Theobroma cacao]
c121665_g1	1437	WRKY family transcription factor, putative [Theobroma cacao]>gi|508777601|gb|EOY24857.1| WRKY family transcription factor, putative [Theobroma cacao]
c173828_g1	1017	hypothetical protein VITISV_024939 [Vitis vinifera]
c186539_g1	384	--
c123724_g2	1718	predicted protein [Hordeum vulgare subsp. vulgare]
c133353_g2	4004	Xyloglucan endotransglucosylase/hydrolase 4 [Theobroma cacao]>gi|508785895|gb|EOY33151.1| Xyloglucan endotransglucosylase/hydrolase 4 [Theobroma cacao]
c264004_g1	695	putative fam18-like protein, partial [Nannochloropsis gaditana CCMP526]>gi|422296107|gb|EKU23406.1| putative fam18-like protein, partial [Nannochloropsis gaditana CCMP526]
c131835_g1	676	hypothetical protein JCGZ_20500 [Jatropha curcas]
c103074_g1	1836	Transducin family protein / WD-40 repeat family protein isoform 2 [Theobroma cacao]>gi|508773978|gb|EOY21234.1| Transducin family protein / WD-40 repeat family protein isoform 2 [Theobroma cacao]
c133480_g1	3389	Armadillo repeat kinesin 2 isoform 1 [Theobroma cacao]>gi|590722903|ref|XP_007052029.1| Armadillo repeat kinesin 2 isoform 1 [Theobroma cacao]>gi|590722907|ref|XP_007052030.1| Armadillo repeat kinesin 2 isoform 1 [Theobroma cacao]>gi|508704289|gb|EOX96185.1| Armadillo repeat kinesin 2 isoform 1 [Theobroma cacao]>gi|508704290|gb|EOX96186.1| Armadillo repeat kinesin 2 isoform 1 [Theobroma cacao]>gi…
c108325_g1	4595	similar to AHNAK nucleoprotein [Ectocarpus siliculosus]
c136896_g1	3672	PREDICTED: cellulose synthase A catalytic subunit 3 [UDP-forming]-like [Cucumis melo]
c103807_g2	1767	PREDICTED: cullin-3A-like isoform X1 [Nicotiana tomentosiformis]
c98448_g1	653	--
c124211_g4	5909	--
c124266_g1	1337	Late embryogenesis abundant protein, putative [Theobroma cacao]>gi|508699179|gb|EOX91075.1| Late embryogenesis abundant protein, putative [Theobroma cacao]
c81216_g1	1323	glutathione s-transferase [Thalassiosira pseudonana CCMP1335]>gi|220975366|gb|EED93694.1| glutathione s-transferase [Thalassiosira pseudonana CCMP1335]
c135959_g1	4717	Plant regulator RWP-RK family protein, putative [Theobroma cacao]>gi|508723363|gb|EOY15260.1| Plant regulator RWP-RK family protein, putative [Theobroma cacao]
c92381_g1	794	unknown [Medicago truncatula]>gi|388515687|gb|AFK45905.1| unknown [Medicago truncatula]>gi|657388662|gb|KEH30558.1| ribosomal protein L7Ae/L30e/S12e/Gadd45 family protein [Medicago truncatula]
c130695_g1	2570	Major facilitator superfamily protein isoform 2 [Theobroma cacao]>gi|590577037|ref|XP_007013123.1| Major facilitator superfamily protein isoform 2 [Theobroma cacao]>gi|590577040|ref|XP_007013124.1| Major facilitator superfamily protein isoform 2 [Theobroma cacao]>gi|508783485|gb|EOY30741.1| Major facilitator superfamily protein isoform 2 [Theobroma cacao]>gi|508783486|gb|EOY30742.1| Major facilit…
c127037_g2	2428	Hydroxyproline-rich glycoprotein family protein [Theobroma cacao]>gi|508783093|gb|EOY30349.1| Hydroxyproline-rich glycoprotein family protein [Theobroma cacao]
c120725_g1	11333	hypothetical protein SDRG_05422 [Saprolegnia diclina VS20]>gi|530738954|gb|EQC37196.1| hypothetical protein SDRG_05422 [Saprolegnia diclina VS20]
[truncated: 2,490 more rows]
