# Supplementary material for: De novo transcriptome sequencing of two cultivated jute species under salinity stress
Source: PLoS One. 2017 Oct 23;12(10):e0185863. doi: 10.1371/journal.pone.0185863 (PMC5653190; doi:10.1371/journal.pone.0185863)
Supplement: S4 File — (XLS) [file pone.0185863.s004.xls]

## Sheet: Supplementary file S4.
Genes	Gene Length	NR Description
c134776_g2	3120	Beta-D-xylosidase 4 [Theobroma cacao]>gi|508706962|gb|EOX98858.1| Beta-D-xylosidase 4 [Theobroma cacao]
c119576_g1	1535	hypothetical protein MIMGU_mgv1a007275mg [Erythranthe guttata]
c131650_g2	2006	Pleiotropic drug resistance 11 [Theobroma cacao]>gi|508778975|gb|EOY26231.1| Pleiotropic drug resistance 11 [Theobroma cacao]
c118960_g1	1623	hypothetical protein MIMGU_mgv1a007931mg [Erythranthe guttata]
c125648_g1	992	--
c125648_g2	1177	Early nodulin-like protein 2, putative [Theobroma cacao]>gi|508721141|gb|EOY13038.1| Early nodulin-like protein 2, putative [Theobroma cacao]
c127589_g1	2383	Glyoxal oxidase-related protein [Theobroma cacao]>gi|508715485|gb|EOY07382.1| Glyoxal oxidase-related protein [Theobroma cacao]
c113831_g1	2411	RecName: Full=Phenylalanine ammonia-lyase [Digitalis lanata]>gi|2631995|emb|CAA05251.1| phenylalanine ammonia lyase [Digitalis lanata]
c121603_g1	1951	Uncharacterized protein TCM_034727 [Theobroma cacao]>gi|508723861|gb|EOY15758.1| Uncharacterized protein TCM_034727 [Theobroma cacao]
c118983_g1	1393	hypothetical protein MIMGU_mgv1a008452mg [Erythranthe guttata]
c117997_g1	754	thioredoxin-dependent peroxidase [Plantago major]
c124254_g1	1806	PREDICTED: ubiquitin-like protein 5 [Malus domestica]
c122494_g1	1021	aquaporin-like protein, partial [Genlisea aurea]
c125644_g2	2148	hypothetical protein MIMGU_mgv1a003222mg [Erythranthe guttata]>gi|604333131|gb|EYU37522.1| hypothetical protein MIMGU_mgv1a003222mg [Erythranthe guttata]>gi|604333132|gb|EYU37523.1| hypothetical protein MIMGU_mgv1a003222mg [Erythranthe guttata]>gi|604333133|gb|EYU37524.1| hypothetical protein MIMGU_mgv1a003222mg [Erythranthe guttata]
c112251_g1	746	hypothetical protein POPTR_0011s02600g [Populus trichocarpa]>gi|222860359|gb|EEE97906.1| hypothetical protein POPTR_0011s02600g [Populus trichocarpa]
c124109_g1	2807	hypothetical protein MIMGU_mgv1a001599mg [Erythranthe guttata]
c133505_g2	1297	Polyketide cyclase/dehydrase and lipid transport superfamily protein [Theobroma cacao]>gi|508715194|gb|EOY07091.1| Polyketide cyclase/dehydrase and lipid transport superfamily protein [Theobroma cacao]
c123711_g1	1158	Trehalose-6-phosphate synthase isoform 1 [Theobroma cacao]>gi|508780610|gb|EOY27866.1| Trehalose-6-phosphate synthase isoform 1 [Theobroma cacao]
c127465_g1	2132	Sulfate/thiosulfate import ATP-binding protein cysA, putative [Theobroma cacao]>gi|508701900|gb|EOX93796.1| Sulfate/thiosulfate import ATP-binding protein cysA, putative [Theobroma cacao]
c128399_g1	877	PREDICTED: 40S ribosomal protein S15a [Musa acuminata subsp. malaccensis]
c106127_g1	424	--
c133296_g1	2994	Kinase protein with adenine nucleotide alpha hydrolases-like domain isoform 1 [Theobroma cacao]>gi|508722748|gb|EOY14645.1| Kinase protein with adenine nucleotide alpha hydrolases-like domain isoform 1 [Theobroma cacao]
c126963_g1	1719	Alpha-expansin 1 precursor [Theobroma cacao]>gi|508718817|gb|EOY10714.1| Alpha-expansin 1 precursor [Theobroma cacao]
c127438_g1	2229	Ethylene-dependent gravitropism-deficient and yellow-green-like 3 [Theobroma cacao]>gi|508706621|gb|EOX98517.1| Ethylene-dependent gravitropism-deficient and yellow-green-like 3 [Theobroma cacao]
c123629_g1	2166	Serine/threonine-protein kinase isoform 2 [Theobroma cacao]>gi|508706142|gb|EOX98038.1| Serine/threonine-protein kinase isoform 2 [Theobroma cacao]
c132617_g3	635	unknown [Lotus japonicus]
c122010_g1	2205	hypothetical protein JCGZ_25060 [Jatropha curcas]
c135999_g1	4379	Cytochrome P450 [Theobroma cacao]>gi|508724792|gb|EOY16689.1| Cytochrome P450 [Theobroma cacao]
c122073_g1	1316	catalase [Eriobotrya japonica]>gi|442736199|gb|AGC65522.1| catalase [Eriobotrya japonica]>gi|442736201|gb|AGC65523.1| catalase [Eriobotrya japonica]>gi|442736203|gb|AGC65524.1| catalase [Eriobotrya japonica]>gi|471922711|gb|AGE15297.2| catalase 2 [Eriobotrya japonica]
c119691_g1	1798	--
c128683_g1	2851	Circadian clock coupling factor ZGT [Theobroma cacao]>gi|508702936|gb|EOX94832.1| Circadian clock coupling factor ZGT [Theobroma cacao]
c133963_g1	3612	Phosphoenolpyruvate carboxykinase 1 [Theobroma cacao]>gi|508699941|gb|EOX91837.1| Phosphoenolpyruvate carboxykinase 1 [Theobroma cacao]
c131319_g1	4620	Tetratricopeptide repeat-like superfamily protein, putative isoform 1 [Theobroma cacao]>gi|508781032|gb|EOY28288.1| Tetratricopeptide repeat-like superfamily protein, putative isoform 1 [Theobroma cacao]
c120480_g2	968	Translation protein SH3-like family protein [Theobroma cacao]>gi|508720733|gb|EOY12630.1| Translation protein SH3-like family protein [Theobroma cacao]
c133702_g1	2927	Pyrimidine 4 isoform 1 [Theobroma cacao]>gi|508712625|gb|EOY04522.1| Pyrimidine 4 isoform 1 [Theobroma cacao]
c121075_g1	2198	Co-chaperone GrpE family protein [Theobroma cacao]>gi|508718512|gb|EOY10409.1| Co-chaperone GrpE family protein [Theobroma cacao]
c115539_g1	875	hypothetical protein M569_16288 [Genlisea aurea]
c116691_g1	937	hypothetical protein MIMGU_mgv1a013383mg [Erythranthe guttata]
c124720_g1	1253	Pleiotropic drug resistance 11 [Theobroma cacao]>gi|508778975|gb|EOY26231.1| Pleiotropic drug resistance 11 [Theobroma cacao]
c134208_g1	2377	Nuclear factor Y, putative [Theobroma cacao]>gi|508717415|gb|EOY09312.1| Nuclear factor Y, putative [Theobroma cacao]
c113598_g1	1022	hypothetical protein MIMGU_mgv1a013007mg [Erythranthe guttata]
c110236_g1	994	hypothetical protein CICLE_v10005756mg [Citrus clementina]>gi|568874534|ref|XP_006490370.1| PREDICTED: membrane steroid-binding protein 2-like [Citrus sinensis]>gi|557523772|gb|ESR35139.1| hypothetical protein CICLE_v10005756mg [Citrus clementina]>gi|641841112|gb|KDO60026.1| hypothetical protein CISIN_1g026393mg [Citrus sinensis]
c136025_g2	3707	Beta-galactosidase 3 isoform 1 [Theobroma cacao]>gi|508706018|gb|EOX97914.1| Beta-galactosidase 3 isoform 1 [Theobroma cacao]
c127303_g1	2595	Nicotianamine synthase 3 [Theobroma cacao]>gi|508719757|gb|EOY11654.1| Nicotianamine synthase 3 [Theobroma cacao]
c132852_g1	3441	Chloroplast, plasma membrane, plastid, chloroplast envelope, putative [Theobroma cacao]>gi|508704674|gb|EOX96570.1| Chloroplast, plasma membrane, plastid, chloroplast envelope, putative [Theobroma cacao]
c120794_g1	1205	Uncharacterized protein TCM_004752 [Theobroma cacao]>gi|508703305|gb|EOX95201.1| Uncharacterized protein TCM_004752 [Theobroma cacao]
c120396_g1	1821	hypothetical protein M569_07863, partial [Genlisea aurea]
c131555_g1	2409	U-box domain-containing protein 19, putative [Theobroma cacao]>gi|508773423|gb|EOY20679.1| U-box domain-containing protein 19, putative [Theobroma cacao]
c125592_g1	1341	Uncharacterized protein TCM_020689 [Theobroma cacao]>gi|508713878|gb|EOY05775.1| Uncharacterized protein TCM_020689 [Theobroma cacao]
c124244_g1	1788	GDSL-like Lipase/Acylhydrolase superfamily protein [Theobroma cacao]>gi|508780614|gb|EOY27870.1| GDSL-like Lipase/Acylhydrolase superfamily protein [Theobroma cacao]
c129004_g1	2012	Eukaryotic aspartyl protease family protein [Theobroma cacao]>gi|508726160|gb|EOY18057.1| Eukaryotic aspartyl protease family protein [Theobroma cacao]
c121255_g1	906	--
c114699_g1	826	unnamed protein product [Coffea canephora]
c119197_g2	1087	CAP [Theobroma cacao]>gi|508784499|gb|EOY31755.1| CAP [Theobroma cacao]
c135216_g1	1255	Basic helix-loop-helix DNA-binding superfamily protein, putative [Theobroma cacao]>gi|508719782|gb|EOY11679.1| Basic helix-loop-helix DNA-binding superfamily protein, putative [Theobroma cacao]
c124600_g1	2295	ARM repeat superfamily protein [Theobroma cacao]>gi|508723835|gb|EOY15732.1| ARM repeat superfamily protein [Theobroma cacao]
c121147_g1	879	DnaJ subfamily C member 2 [Theobroma cacao]>gi|508722874|gb|EOY14771.1| DnaJ subfamily C member 2 [Theobroma cacao]
c127755_g2	1448	unnamed protein product [Coffea canephora]
c133400_g2	2416	Phosphoglycerate mutase family protein [Theobroma cacao]>gi|508777565|gb|EOY24821.1| Phosphoglycerate mutase family protein [Theobroma cacao]
c130739_g3	1732	ACT-like superfamily protein isoform 1 [Theobroma cacao]>gi|508726928|gb|EOY18825.1| ACT-like superfamily protein isoform 1 [Theobroma cacao]
c123205_g2	1345	hypothetical protein POPTR_0002s12420g [Populus trichocarpa]>gi|222842889|gb|EEE80436.1| hypothetical protein POPTR_0002s12420g [Populus trichocarpa]
c135747_g1	2682	Beta-glucosidase 45, putative [Theobroma cacao]>gi|508720960|gb|EOY12857.1| Beta-glucosidase 45, putative [Theobroma cacao]
c126633_g1	1993	Uncharacterized protein isoform 2 [Theobroma cacao]>gi|508709937|gb|EOY01834.1| Uncharacterized protein isoform 2 [Theobroma cacao]
c120528_g1	1644	Heavy metal transport/detoxification superfamily protein, putative [Theobroma cacao]>gi|508710402|gb|EOY02299.1| Heavy metal transport/detoxification superfamily protein, putative [Theobroma cacao]
c132802_g1	2459	Glycine-tRNA ligases [Theobroma cacao]>gi|508704587|gb|EOX96483.1| Glycine-tRNA ligases [Theobroma cacao]
c125281_g1	1596	Xyloglucan endotransglucosylase/hydrolase 8 [Theobroma cacao]>gi|508781357|gb|EOY28613.1| Xyloglucan endotransglucosylase/hydrolase 8 [Theobroma cacao]
c129110_g1	1338	hypothetical protein MIMGU_mgv1a008668mg [Erythranthe guttata]
c118624_g1	1073	hypothetical protein JCGZ_11514 [Jatropha curcas]
c131236_g4	593	Tonoplast intrinsic protein 2,3 [Theobroma cacao]>gi|508777049|gb|EOY24305.1| Tonoplast intrinsic protein 2,3 [Theobroma cacao]
c124229_g1	1978	3-deoxy-D-arabino-heptulosonate-7-phosphate synthase [Bacopa monnieri]
c130539_g1	5216	Uncharacterized protein TCM_028338 [Theobroma cacao]>gi|508779286|gb|EOY26542.1| Uncharacterized protein TCM_028338 [Theobroma cacao]
c135698_g4	2012	Phosphatase 2C family protein [Theobroma cacao]>gi|508775760|gb|EOY23016.1| Phosphatase 2C family protein [Theobroma cacao]
c122142_g3	1103	PREDICTED: 60S ribosomal protein L10a-2 [Phoenix dactylifera]>gi|672173671|ref|XP_008806968.1| PREDICTED: 60S ribosomal protein L10a-2 [Phoenix dactylifera]>gi|672188917|ref|XP_008813705.1| PREDICTED: 60S ribosomal protein L10a-2 [Phoenix dactylifera]>gi|672188919|ref|XP_008813706.1| PREDICTED: 60S ribosomal protein L10a-2 [Phoenix dactylifera]>gi|672188921|ref|XP_008813707.1| PREDICTED: 60S ribo…
c136141_g1	2915	Subtilisin-like serine endopeptidase family protein [Theobroma cacao]>gi|508699547|gb|EOX91443.1| Subtilisin-like serine endopeptidase family protein [Theobroma cacao]
c117293_g1	753	PLATZ transcription factor family protein isoform 2 [Theobroma cacao]>gi|508723962|gb|EOY15859.1| PLATZ transcription factor family protein isoform 2 [Theobroma cacao]
c129702_g5	2313	hypothetical protein JCGZ_01016 [Jatropha curcas]
c123783_g1	1734	--
c126472_g2	2044	Homeobox-leucine zipper protein HAT5, putative isoform 1 [Theobroma cacao]>gi|508708311|gb|EOY00208.1| Homeobox-leucine zipper protein HAT5, putative isoform 1 [Theobroma cacao]
c131044_g1	2789	3-hydroxyacyl-CoA dehyrogenase, putative [Ricinus communis]>gi|223532328|gb|EEF34127.1| 3-hydroxyacyl-CoA dehyrogenase, putative [Ricinus communis]
c127718_g1	2246	Lipid-binding serum glycoprotein family protein, putative [Theobroma cacao]>gi|508720319|gb|EOY12216.1| Lipid-binding serum glycoprotein family protein, putative [Theobroma cacao]
c119978_g1	1083	3-ketoacyl-acyl carrier protein synthase I isoform 3 [Theobroma cacao]>gi|508780481|gb|EOY27737.1| 3-ketoacyl-acyl carrier protein synthase I isoform 3 [Theobroma cacao]
c121065_g1	1025	hypothetical protein MIMGU_mgv1a003983mg [Erythranthe guttata]
c128679_g2	1799	unnamed protein product [Coffea canephora]
c119017_g1	1246	Uncharacterized protein TCM_041077 [Theobroma cacao]>gi|508785825|gb|EOY33081.1| Uncharacterized protein TCM_041077 [Theobroma cacao]
c119674_g1	1450	Late embryogenesis abundant protein D-34, putative isoform 2 [Theobroma cacao]>gi|508702825|gb|EOX94721.1| Late embryogenesis abundant protein D-34, putative isoform 2 [Theobroma cacao]
c133330_g2	2698	hypothetical protein VITISV_032527 [Vitis vinifera]
c120358_g2	1233	hypothetical protein MIMGU_mgv1a002229mg [Erythranthe guttata]>gi|604322443|gb|EYU32829.1| hypothetical protein MIMGU_mgv1a002229mg [Erythranthe guttata]
c117962_g1	2866	hypothetical protein MIMGU_mgv1a002803mg [Erythranthe guttata]
c119621_g1	955	HTH-type transcriptional regulator protein ptxE [Theobroma cacao]>gi|508699351|gb|EOX91247.1| HTH-type transcriptional regulator protein ptxE [Theobroma cacao]
c125200_g1	2116	LRR receptor-like serine/threonine-protein kinase, putative [Theobroma cacao]>gi|508776506|gb|EOY23762.1| LRR receptor-like serine/threonine-protein kinase, putative [Theobroma cacao]
c133613_g1	4501	PGPD14 isoform 1 [Theobroma cacao]>gi|590631083|ref|XP_007027466.1| PGPD14 isoform 1 [Theobroma cacao]>gi|508716070|gb|EOY07967.1| PGPD14 isoform 1 [Theobroma cacao]>gi|508716071|gb|EOY07968.1| PGPD14 isoform 1 [Theobroma cacao]
c127415_g1	4212	CAP160 protein, putative [Theobroma cacao]>gi|508775933|gb|EOY23189.1| CAP160 protein, putative [Theobroma cacao]
c130565_g1	2268	Phosphatase 2C 49 [Theobroma cacao]>gi|508703490|gb|EOX95386.1| Phosphatase 2C 49 [Theobroma cacao]
c114277_g1	551	hypothetical protein M569_09780, partial [Genlisea aurea]
c129249_g1	2687	Secretory laccase [Theobroma cacao]>gi|508725536|gb|EOY17433.1| Secretory laccase [Theobroma cacao]
c123919_g1	1459	JMS10C05.2 [Jatropha curcas]>gi|643713053|gb|KDP26039.1| hypothetical protein JCGZ_21072 [Jatropha curcas]
c129568_g1	2897	hypothetical protein POPTR_0003s18640g [Populus trichocarpa]>gi|550343476|gb|ERP63748.1| hypothetical protein POPTR_0003s18640g [Populus trichocarpa]
c131869_g1	1863	Benzoyl coenzyme A: Benzyl alcohol benzoyl transferase [Theobroma cacao]>gi|508718394|gb|EOY10291.1| Benzoyl coenzyme A: Benzyl alcohol benzoyl transferase [Theobroma cacao]
c128896_g7	454	18 kDa seed maturation protein [Morus notabilis]
c125673_g1	2803	Highly ABA-induced PP2C gene 3, putative [Theobroma cacao]>gi|508776241|gb|EOY23497.1| Highly ABA-induced PP2C gene 3, putative [Theobroma cacao]
c118434_g2	1187	30S ribosomal protein S20 isoform 1 [Theobroma cacao]>gi|508721191|gb|EOY13088.1| 30S ribosomal protein S20 isoform 1 [Theobroma cacao]
c126568_g1	2481	F7O18.2 protein [Theobroma cacao]>gi|508719073|gb|EOY10970.1| F7O18.2 protein [Theobroma cacao]
c112945_g1	657	putative metallothionin 2b [Salvia miltiorrhiza]
c130053_g1	4259	Glycosyl hydrolase of Uncharacterized protein function (DUF1680), putative isoform 1 [Theobroma cacao]>gi|508785320|gb|EOY32576.1| Glycosyl hydrolase of Uncharacterized protein function (DUF1680), putative isoform 1 [Theobroma cacao]
c113734_g1	1340	gibberellin induced protein [Sonneratia ovata]
c117183_g1	1105	TPA_exp: putative phytosulfokine peptide precursor [Gossypium arboreum]
c133591_g2	3689	ABI five binding protein 3, putative [Theobroma cacao]>gi|508711788|gb|EOY03685.1| ABI five binding protein 3, putative [Theobroma cacao]
c127061_g2	2002	Malate dehydrogenase [Theobroma cacao]>gi|508774613|gb|EOY21869.1| Malate dehydrogenase [Theobroma cacao]
c131903_g1	2520	PREDICTED: basic 7S globulin [Vitis vinifera]
c126765_g3	1468	Uncharacterized protein TCM_017093 [Theobroma cacao]>gi|508710800|gb|EOY02697.1| Uncharacterized protein TCM_017093 [Theobroma cacao]
c117859_g1	2087	RecName: Full=3-phosphoshikimate 1-carboxyvinyltransferase, chloroplastic; AltName: Full=5-enolpyruvylshikimate-3-phosphate synthase; Short=EPSP synthase; Flags: Precursor [Petunia x hybrida]>gi|169191|gb|AAA33699.1| 5-enolpyruvylshikimate-3-phosphate synthase precursor [Petunia x hybrida]
c126658_g1	2728	CFIM-25 isoform 1 [Theobroma cacao]>gi|508783097|gb|EOY30353.1| CFIM-25 isoform 1 [Theobroma cacao]
c134674_g1	4542	PREDICTED: homeobox-leucine zipper protein GLABRA 2-like [Vitis vinifera]
c136001_g1	6004	Transducin family protein / WD-40 repeat family protein, putative [Theobroma cacao]>gi|508703509|gb|EOX95405.1| Transducin family protein / WD-40 repeat family protein, putative [Theobroma cacao]
c122993_g1	1141	Cyclophilin peptidyl-prolyl cis-trans isomerase family protein isoform 1 [Theobroma cacao]>gi|590664109|ref|XP_007036407.1| Cyclophilin peptidyl-prolyl cis-trans isomerase family protein isoform 1 [Theobroma cacao]>gi|508773651|gb|EOY20907.1| Cyclophilin peptidyl-prolyl cis-trans isomerase family protein isoform 1 [Theobroma cacao]>gi|508773652|gb|EOY20908.1| Cyclophilin peptidyl-prolyl cis-trans…
c129718_g3	1440	hypothetical protein POPTR_0006s06430g [Populus trichocarpa]>gi|118486483|gb|ABK95081.1| unknown [Populus trichocarpa]>gi|222854036|gb|EEE91583.1| hypothetical protein POPTR_0006s06430g [Populus trichocarpa]
c118610_g1	855	Tetratricopeptide repeat-like superfamily protein, putative [Theobroma cacao]>gi|508776705|gb|EOY23961.1| Tetratricopeptide repeat-like superfamily protein, putative [Theobroma cacao]
c128984_g1	596	--
c121731_g1	1472	Peroxidase family protein [Theobroma cacao]>gi|508784668|gb|EOY31924.1| Peroxidase family protein [Theobroma cacao]
c125247_g1	2558	Rhodanese/Cell cycle control phosphatase superfamily protein [Theobroma cacao]>gi|508717553|gb|EOY09450.1| Rhodanese/Cell cycle control phosphatase superfamily protein [Theobroma cacao]
c116308_g1	1684	PREDICTED: pyrophosphate-energized vacuolar membrane proton pump-like [Pyrus x bretschneideri]
c125899_g2	1915	hypothetical protein MIMGU_mgv1a004360mg [Erythranthe guttata]
c132153_g2	4787	Chaperonin 20 isoform 1 [Theobroma cacao]>gi|590575069|ref|XP_007012582.1| Chaperonin 20 isoform 1 [Theobroma cacao]>gi|508782943|gb|EOY30199.1| Chaperonin 20 isoform 1 [Theobroma cacao]>gi|508782945|gb|EOY30201.1| Chaperonin 20 isoform 1 [Theobroma cacao]
c132222_g1	1835	Beta-Amyrin Synthase [Theobroma cacao]>gi|508778974|gb|EOY26230.1| Beta-Amyrin Synthase [Theobroma cacao]
c120526_g1	1006	Ribosomal protein L12-A [Theobroma cacao]>gi|508710521|gb|EOY02418.1| Ribosomal protein L12-A [Theobroma cacao]
c123359_g1	1320	NAD(P)-linked oxidoreductase superfamily protein [Theobroma cacao]>gi|508776416|gb|EOY23672.1| NAD(P)-linked oxidoreductase superfamily protein [Theobroma cacao]
c126004_g1	2102	Heat shock transcription factor B2A, putative [Theobroma cacao]>gi|508775877|gb|EOY23133.1| Heat shock transcription factor B2A, putative [Theobroma cacao]
c116326_g1	1257	hypothetical protein MIMGU_mgv1a010774mg [Erythranthe guttata]
c121375_g1	2497	PREDICTED: probable rhamnose biosynthetic enzyme 1 [Nicotiana tomentosiformis]
c131945_g2	3444	Phosphatase 2C family protein isoform 2, partial [Theobroma cacao]>gi|508783411|gb|EOY30667.1| Phosphatase 2C family protein isoform 2, partial [Theobroma cacao]
c118826_g1	911	hypothetical protein MIMGU_mgv1a003983mg [Erythranthe guttata]
c119937_g1	1779	hypothetical protein MIMGU_mgv1a005614mg [Erythranthe guttata]
c134153_g1	987	Gibberellin receptor GID1, putative [Ricinus communis]>gi|223550951|gb|EEF52437.1| Gibberellin receptor GID1, putative [Ricinus communis]
c128935_g4	1513	unnamed protein product [Coffea canephora]
c126965_g1	2558	Nine-cis-epoxycarotenoid dioxygenase 3 [Theobroma cacao]>gi|508721808|gb|EOY13705.1| Nine-cis-epoxycarotenoid dioxygenase 3 [Theobroma cacao]
c128536_g2	3331	Glutamate tRNA synthetase [Theobroma cacao]>gi|508707041|gb|EOX98937.1| Glutamate tRNA synthetase [Theobroma cacao]
c121162_g1	1032	DC1.2-like, putative [Theobroma cacao]>gi|508775663|gb|EOY22919.1| DC1.2-like, putative [Theobroma cacao]
c1394_g1	680	phospholipase D [Plantago major]
c125807_g1	1409	Heat shock transcription factor C1, putative [Theobroma cacao]>gi|508783548|gb|EOY30804.1| Heat shock transcription factor C1, putative [Theobroma cacao]
c130658_g2	2511	Nuclear transcription factor Y subunit A-1, putative isoform 2 [Theobroma cacao]>gi|590724626|ref|XP_007052522.1| Nuclear transcription factor Y subunit A-1, putative isoform 2 [Theobroma cacao]>gi|508704782|gb|EOX96678.1| Nuclear transcription factor Y subunit A-1, putative isoform 2 [Theobroma cacao]>gi|508704783|gb|EOX96679.1| Nuclear transcription factor Y subunit A-1, putative isoform 2 [The…
c117237_g1	1473	PREDICTED: alcohol dehydrogenase class-3 [Nicotiana tomentosiformis]
c124427_g1	1404	Magnesium-protoporphyrin IX methyltransferase isoform 1 [Theobroma cacao]>gi|508775382|gb|EOY22638.1| Magnesium-protoporphyrin IX methyltransferase isoform 1 [Theobroma cacao]
c133945_g1	3758	Transmembrane amino acid transporter family protein, putative isoform 3 [Theobroma cacao]>gi|508717053|gb|EOY08950.1| Transmembrane amino acid transporter family protein, putative isoform 3 [Theobroma cacao]
c128933_g2	1928	Acyl-CoA N-acyltransferases superfamily protein [Theobroma cacao]>gi|508778804|gb|EOY26060.1| Acyl-CoA N-acyltransferases superfamily protein [Theobroma cacao]
c118558_g1	1771	hypothetical protein MIMGU_mgv1a012722mg [Erythranthe guttata]
c131189_g1	1353	RING-H2 finger protein ATL3C, putative [Theobroma cacao]>gi|508716135|gb|EOY08032.1| RING-H2 finger protein ATL3C, putative [Theobroma cacao]
c132483_g2	2587	Phosphatase 2C 16 isoform 4 [Theobroma cacao]>gi|508779920|gb|EOY27176.1| Phosphatase 2C 16 isoform 4 [Theobroma cacao]
c120746_g1	887	hypothetical protein MIMGU_mgv1a015363mg [Erythranthe guttata]
c117273_g1	891	Pollen Ole e 1 allergen and extensin family protein, putative [Theobroma cacao]>gi|508714655|gb|EOY06552.1| Pollen Ole e 1 allergen and extensin family protein, putative [Theobroma cacao]
c120699_g1	1707	hypothetical protein MIMGU_mgv1a002229mg [Erythranthe guttata]>gi|604322443|gb|EYU32829.1| hypothetical protein MIMGU_mgv1a002229mg [Erythranthe guttata]
c127318_g1	1884	Sucrose-proton symporter 2 isoform 2 [Theobroma cacao]>gi|508725588|gb|EOY17485.1| Sucrose-proton symporter 2 isoform 2 [Theobroma cacao]
c122049_g1	1615	unnamed protein product [Coffea canephora]
c115202_g1	1690	PREDICTED: uncharacterized protein LOC104118307 [Nicotiana tomentosiformis]
c131703_g3	1970	--
c124532_g3	1514	hypothetical protein MIMGU_mgv1a007416mg [Erythranthe guttata]
c116633_g1	1001	FK506-binding protein 13 isoform 1 [Theobroma cacao]>gi|508726680|gb|EOY18577.1| FK506-binding protein 13 isoform 1 [Theobroma cacao]
c130966_g1	3876	Uncharacterized protein isoform 1 [Theobroma cacao]>gi|508719654|gb|EOY11551.1| Uncharacterized protein isoform 1 [Theobroma cacao]
c121464_g2	1885	Proton gradient regulation 7 isoform 2, partial [Theobroma cacao]>gi|508779167|gb|EOY26423.1| Proton gradient regulation 7 isoform 2, partial [Theobroma cacao]
c208558_g1	3191	embryo defective 14 family protein [Populus trichocarpa]>gi|550342246|gb|ERP63102.1| embryo defective 14 family protein [Populus trichocarpa]
c122356_g2	1217	hypothetical protein MIMGU_mgv1a008949mg [Erythranthe guttata]
c118576_g1	945	GAST-like gene product [Theobroma cacao]>gi|508723129|gb|EOY15026.1| GAST-like gene product [Theobroma cacao]
c125886_g2	1986	hypothetical protein MIMGU_mgv1a006529mg [Erythranthe guttata]
c134885_g1	3662	Pectin lyase-like superfamily protein [Theobroma cacao]>gi|508713492|gb|EOY05389.1| Pectin lyase-like superfamily protein [Theobroma cacao]
c114157_g1	202	lipid transfer protein [Gossypium hirsutum]
c113909_g1	1651	hypothetical protein MIMGU_mgv1a001141mg [Erythranthe guttata]
c136119_g1	4574	Pyrroline-5-carboxylate synthetase isoform 1 [Theobroma cacao]>gi|508715516|gb|EOY07413.1| Pyrroline-5-carboxylate synthetase isoform 1 [Theobroma cacao]
c131311_g1	2281	Lignin-forming anionic peroxidase [Theobroma cacao]>gi|508709283|gb|EOY01180.1| Lignin-forming anionic peroxidase [Theobroma cacao]
c125333_g2	1322	Uncharacterized protein isoform 1 [Theobroma cacao]>gi|508700582|gb|EOX92478.1| Uncharacterized protein isoform 1 [Theobroma cacao]
c132726_g3	2393	Cryptochrome-interacting basic-helix-loop-helix 1, putative isoform 3 [Theobroma cacao]>gi|508706106|gb|EOX98002.1| Cryptochrome-interacting basic-helix-loop-helix 1, putative isoform 3 [Theobroma cacao]
c125791_g1	1610	Haloacid dehalogenase-like hydrolase (HAD) superfamily protein [Theobroma cacao]>gi|508700254|gb|EOX92150.1| Haloacid dehalogenase-like hydrolase (HAD) superfamily protein [Theobroma cacao]
c123399_g2	2643	BTB and TAZ domain protein 2 isoform 1 [Theobroma cacao]>gi|508775063|gb|EOY22319.1| BTB and TAZ domain protein 2 isoform 1 [Theobroma cacao]
c112727_g1	713	hypothetical protein CICLE_v10029871mg [Citrus clementina]>gi|557525471|gb|ESR36777.1| hypothetical protein CICLE_v10029871mg [Citrus clementina]
c128575_g1	2136	RING/U-box superfamily protein, putative [Theobroma cacao]>gi|508783638|gb|EOY30894.1| RING/U-box superfamily protein, putative [Theobroma cacao]
c129719_g1	3601	Basic-leucine zipper transcription factor family protein, putative isoform 2 [Theobroma cacao]>gi|508716282|gb|EOY08179.1| Basic-leucine zipper transcription factor family protein, putative isoform 2 [Theobroma cacao]
c125495_g1	1603	unnamed protein product [Vitis vinifera]
c117718_g1	1619	Aux/IAA protein [Vitis vinifera]>gi|359843557|gb|AEV89794.1| indole-3-acetic acid-induced protein 4 [Vitis vinifera]
c122384_g1	2034	hypothetical protein MIMGU_mgv1a007497mg [Erythranthe guttata]>gi|604314705|gb|EYU27411.1| hypothetical protein MIMGU_mgv1a007497mg [Erythranthe guttata]
c107798_g1	1304	hypothetical protein M569_10323 [Genlisea aurea]
c119257_g1	686	--
c120078_g2	931	hypothetical protein MIMGU_mgv1a015105mg [Erythranthe guttata]
c115763_g1	654	Uncharacterized protein TCM_040624 [Theobroma cacao]>gi|508785363|gb|EOY32619.1| Uncharacterized protein TCM_040624 [Theobroma cacao]
c116165_g1	1373	hypothetical protein MIMGU_mgv1a008339mg [Erythranthe guttata]
c118831_g1	1257	Plastid ribosomal protein l11 [Theobroma cacao]>gi|508776569|gb|EOY23825.1| Plastid ribosomal protein l11 [Theobroma cacao]
c114589_g1	1831	hypothetical protein MIMGU_mgv1a007114mg [Erythranthe guttata]
c124110_g3	1798	Adenine phosphoribosyl transferase 4 [Theobroma cacao]>gi|508777147|gb|EOY24403.1| Adenine phosphoribosyl transferase 4 [Theobroma cacao]
c131116_g1	1970	Uncharacterized protein isoform 1 [Theobroma cacao]>gi|508702817|gb|EOX94713.1| Uncharacterized protein isoform 1 [Theobroma cacao]
c127661_g1	3866	YELLOW STRIPE like 3 isoform 2 [Theobroma cacao]>gi|590674417|ref|XP_007039162.1| YELLOW STRIPE like 3 isoform 2 [Theobroma cacao]>gi|508776406|gb|EOY23662.1| YELLOW STRIPE like 3 isoform 2 [Theobroma cacao]>gi|508776407|gb|EOY23663.1| YELLOW STRIPE like 3 isoform 2 [Theobroma cacao]
c128483_g2	2802	Major facilitator superfamily protein isoform 1 [Theobroma cacao]>gi|508776954|gb|EOY24210.1| Major facilitator superfamily protein isoform 1 [Theobroma cacao]
c117692_g1	692	--
c126512_g1	1193	Bimodular protein [Theobroma cacao]>gi|508782187|gb|EOY29443.1| Bimodular protein [Theobroma cacao]
c118816_g2	972	hypothetical protein MIMGU_mgv1a013238mg [Erythranthe guttata]>gi|604331117|gb|EYU35975.1| hypothetical protein MIMGU_mgv1a013238mg [Erythranthe guttata]
c120897_g1	992	Translation elongation factor EF1B/ribosomal protein S6 family protein [Theobroma cacao]>gi|508777832|gb|EOY25088.1| Translation elongation factor EF1B/ribosomal protein S6 family protein [Theobroma cacao]
c130015_g1	702	BURP domain-containing protein isoform 1 [Theobroma cacao]>gi|508782399|gb|EOY29655.1| BURP domain-containing protein isoform 1 [Theobroma cacao]
c134663_g1	4313	Diacylglycerol kinase1 isoform 1 [Theobroma cacao]>gi|508774758|gb|EOY22014.1| Diacylglycerol kinase1 isoform 1 [Theobroma cacao]
c117829_g1	520	putative elongation factor 1A [Cupressus sempervirens]
c133052_g1	2684	--
c115092_g1	748	Galactinol synthase 1 [Theobroma cacao]>gi|508714930|gb|EOY06827.1| Galactinol synthase 1 [Theobroma cacao]
c128882_g1	2671	DC1 domain-containing protein isoform 2 [Theobroma cacao]>gi|508723219|gb|EOY15116.1| DC1 domain-containing protein isoform 2 [Theobroma cacao]
c119387_g1	1473	hypothetical protein MIMGU_mgv1a008714mg [Erythranthe guttata]
c120721_g1	850	14 kDa proline-rich protein DC2.15, putative [Theobroma cacao]>gi|508777131|gb|EOY24387.1| 14 kDa proline-rich protein DC2.15, putative [Theobroma cacao]
c126720_g1	1956	hypothetical protein MIMGU_mgv1a004401mg [Erythranthe guttata]
c121758_g1	1556	Senescence-associated gene 29 [Theobroma cacao]>gi|508707809|gb|EOX99705.1| Senescence-associated gene 29 [Theobroma cacao]
c119643_g1	1433	hypothetical protein MIMGU_mgv1a000710mg [Erythranthe guttata]
c122714_g1	1777	hypothetical protein MIMGU_mgv1a006245mg [Erythranthe guttata]
c130093_g1	1966	Heat shock transcription factor A2 isoform 1 [Theobroma cacao]>gi|590574103|ref|XP_007012308.1| Heat shock transcription factor A2 isoform 1 [Theobroma cacao]>gi|508782669|gb|EOY29925.1| Heat shock transcription factor A2 isoform 1 [Theobroma cacao]>gi|508782671|gb|EOY29927.1| Heat shock transcription factor A2 isoform 1 [Theobroma cacao]
c119845_g1	1074	Uncharacterized protein isoform 1 [Theobroma cacao]>gi|508711532|gb|EOY03429.1| Uncharacterized protein isoform 1 [Theobroma cacao]
c131584_g1	2878	Cyclic nucleotide-gated channel 15 [Theobroma cacao]>gi|508787143|gb|EOY34399.1| Cyclic nucleotide-gated channel 15 [Theobroma cacao]
c128025_g1	2106	TSPO(outer membrane tryptophan-rich sensory protein)-related [Theobroma cacao]>gi|508703133|gb|EOX95029.1| TSPO(outer membrane tryptophan-rich sensory protein)-related [Theobroma cacao]
c125363_g1	1949	Galactinol synthase 2 [Theobroma cacao]>gi|508719815|gb|EOY11712.1| Galactinol synthase 2 [Theobroma cacao]
c126663_g1	3432	Cys/Met metabolism pyridoxal-phosphate-dependent enzyme family protein [Populus trichocarpa]>gi|222846686|gb|EEE84233.1| Cys/Met metabolism pyridoxal-phosphate-dependent enzyme family protein [Populus trichocarpa]
c126137_g1	1512	DNAJ [Theobroma cacao]>gi|508727397|gb|EOY19294.1| DNAJ [Theobroma cacao]
c106410_g1	451	peptidyl-prolyl cis-trans isomerase [Genlisea aurea]
c135538_g1	4850	Uncharacterized protein isoform 2 [Theobroma cacao]>gi|590711135|ref|XP_007049021.1| Uncharacterized protein isoform 2 [Theobroma cacao]>gi|590711138|ref|XP_007049022.1| Uncharacterized protein isoform 2 [Theobroma cacao]>gi|590711141|ref|XP_007049023.1| Uncharacterized protein isoform 2 [Theobroma cacao]>gi|590711144|ref|XP_007049024.1| Uncharacterized protein isoform 2 [Theobroma cacao]>gi|5087…
c136754_g3	2386	Uncharacterized protein TCM_004966 [Theobroma cacao]>gi|508703587|gb|EOX95483.1| Uncharacterized protein TCM_004966 [Theobroma cacao]
c136307_g4	3520	peroxidase [Gossypium hirsutum]
c134137_g1	3926	Early-responsive to dehydration stress protein (ERD4) isoform 1 [Theobroma cacao]>gi|508780319|gb|EOY27575.1| Early-responsive to dehydration stress protein (ERD4) isoform 1 [Theobroma cacao]
c128188_g1	2227	Kinase superfamily protein, putative [Theobroma cacao]>gi|508712245|gb|EOY04142.1| Kinase superfamily protein, putative [Theobroma cacao]
c126427_g1	2527	GDSL-like Lipase/Acylhydrolase superfamily protein, putative isoform 1 [Theobroma cacao]>gi|508698891|gb|EOX90787.1| GDSL-like Lipase/Acylhydrolase superfamily protein, putative isoform 1 [Theobroma cacao]
c125764_g2	1617	phosphoglycerate kinase [Gossypium hirsutum]
c132667_g1	3641	Leucine-rich receptor-like protein kinase family protein [Theobroma cacao]>gi|508713120|gb|EOY05017.1| Leucine-rich receptor-like protein kinase family protein [Theobroma cacao]
c127685_g1	2914	Peptidyl-prolyl cis-trans isomerase isoform 1 [Theobroma cacao]>gi|590691862|ref|XP_007043901.1| Peptidyl-prolyl cis-trans isomerase isoform 1 [Theobroma cacao]>gi|508707835|gb|EOX99731.1| Peptidyl-prolyl cis-trans isomerase isoform 1 [Theobroma cacao]>gi|508707836|gb|EOX99732.1| Peptidyl-prolyl cis-trans isomerase isoform 1 [Theobroma cacao]
c128960_g1	2366	conserved hypothetical protein [Ricinus communis]>gi|223532061|gb|EEF33870.1| conserved hypothetical protein [Ricinus communis]
c125218_g1	1155	hypothetical protein M569_02626, partial [Genlisea aurea]
c116383_g1	2499	STYLOSA protein [Antirrhinum majus]
c128410_g1	2619	Myo-inositol oxygenase 1 isoform 1 [Theobroma cacao]>gi|508779727|gb|EOY26983.1| Myo-inositol oxygenase 1 isoform 1 [Theobroma cacao]
c125996_g1	1747	Cysteine-rich RLK 42 [Theobroma cacao]>gi|508710569|gb|EOY02466.1| Cysteine-rich RLK 42 [Theobroma cacao]
c119627_g1	675	PREDICTED: 40S ribosomal protein S11-3-like [Cucumis sativus]>gi|449471994|ref|XP_004153463.1| PREDICTED: 40S ribosomal protein S11-3-like [Cucumis sativus]>gi|449522568|ref|XP_004168298.1| PREDICTED: 40S ribosomal protein S11-3-like [Cucumis sativus]
c119034_g1	829	Cu/Zn superoxide dismutase family protein [Populus trichocarpa]>gi|566169465|ref|XP_006382703.1| hypothetical protein POPTR_0005s04590g [Populus trichocarpa]>gi|118482799|gb|ABK93317.1| unknown [Populus trichocarpa]>gi|550338068|gb|ERP60499.1| Cu/Zn superoxide dismutase family protein [Populus trichocarpa]>gi|550338069|gb|ERP60500.1| hypothetical protein POPTR_0005s04590g [Populus trichocarpa]
c117847_g1	1850	p-coumaroyl shikimate 3'-hydroxylase isoform 2 [Ocimum basilicum]
c115731_g1	1066	hypothetical protein L484_015780 [Morus notabilis]
c115556_g1	1116	PREDICTED: reticulon-like protein B2 isoform X1 [Nicotiana tomentosiformis]
c122159_g1	1408	Elongation factor P family protein [Theobroma cacao]>gi|508712558|gb|EOY04455.1| Elongation factor P family protein [Theobroma cacao]
c128179_g1	1783	Methyl esterase 3, putative [Theobroma cacao]>gi|508699402|gb|EOX91298.1| Methyl esterase 3, putative [Theobroma cacao]
c113237_g1	1032	hypothetical protein MIMGU_mgv1a008898mg [Erythranthe guttata]
c136778_g4	1463	Polyketide cyclase/dehydrase and lipid transport superfamily protein [Theobroma cacao]>gi|508776745|gb|EOY24001.1| Polyketide cyclase/dehydrase and lipid transport superfamily protein [Theobroma cacao]
c130695_g1	2570	Major facilitator superfamily protein isoform 2 [Theobroma cacao]>gi|590577037|ref|XP_007013123.1| Major facilitator superfamily protein isoform 2 [Theobroma cacao]>gi|590577040|ref|XP_007013124.1| Major facilitator superfamily protein isoform 2 [Theobroma cacao]>gi|508783485|gb|EOY30741.1| Major facilitator superfamily protein isoform 2 [Theobroma cacao]>gi|508783486|gb|EOY30742.1| Major facilit…
c133362_g1	3702	Uroporphyrinogen decarboxylase [Theobroma cacao]>gi|508721364|gb|EOY13261.1| Uroporphyrinogen decarboxylase [Theobroma cacao]
c122070_g1	2478	Abscisic acid responsive element-binding factor 1, putative isoform 1 [Theobroma cacao]>gi|590686645|ref|XP_007042440.1| Abscisic acid responsive element-binding factor 1, putative isoform 1 [Theobroma cacao]>gi|508706374|gb|EOX98270.1| Abscisic acid responsive element-binding factor 1, putative isoform 1 [Theobroma cacao]>gi|508706375|gb|EOX98271.1| Abscisic acid responsive element-binding facto…
c134685_g2	1627	Uncharacterized protein isoform 1 [Theobroma cacao]>gi|508712344|gb|EOY04241.1| Uncharacterized protein isoform 1 [Theobroma cacao]
c126896_g1	2148	ADP-glucose pyrophosphorylase large subunit [Perilla frutescens]
c131366_g1	1511	hypothetical protein MIMGU_mgv1a008288mg [Erythranthe guttata]
c108308_g1	2604	unnamed protein product [Coffea canephora]
c130864_g2	1536	hypothetical protein MIMGU_mgv1a011292mg [Erythranthe guttata]
c125453_g4	1524	hypothetical protein MIMGU_mgv1a008553mg [Erythranthe guttata]
c128193_g1	2868	Zinc finger C-x8-C-x5-C-x3-H type family protein, putative [Theobroma cacao]>gi|508783314|gb|EOY30570.1| Zinc finger C-x8-C-x5-C-x3-H type family protein, putative [Theobroma cacao]
c130650_g11	2305	hypothetical protein MTR_4g035030 [Medicago truncatula]>gi|357471517|ref|XP_003606043.1| hypothetical protein MTR_4g051230 [Medicago truncatula]>gi|358349395|ref|XP_003638723.1| hypothetical protein MTR_141s0027 [Medicago truncatula]>gi|355506677|gb|AES87819.1| hypothetical protein MTR_4g035030 [Medicago truncatula]
c122990_g2	1877	CBL-interacting protein kinase 25 [Theobroma cacao]>gi|508782091|gb|EOY29347.1| CBL-interacting protein kinase 25 [Theobroma cacao]
c125495_g2	1593	unnamed protein product [Vitis vinifera]
c128252_g3	1010	Auxin-binding protein ABP19a precursor, putative [Ricinus communis]>gi|223539406|gb|EEF40996.1| Auxin-binding protein ABP19a precursor, putative [Ricinus communis]
c121364_g1	1397	Basic helix-loop-helix DNA-binding superfamily protein, putative isoform 3 [Theobroma cacao]>gi|508707548|gb|EOX99444.1| Basic helix-loop-helix DNA-binding superfamily protein, putative isoform 3 [Theobroma cacao]
c129591_g2	1452	HVA22 E isoform 1 [Theobroma cacao]>gi|508775278|gb|EOY22534.1| HVA22 E isoform 1 [Theobroma cacao]
c134265_g2	1612	Peroxidase superfamily protein [Theobroma cacao]>gi|508709536|gb|EOY01433.1| Peroxidase superfamily protein [Theobroma cacao]
c121784_g1	1336	Nucleic acid-binding isoform 1 [Theobroma cacao]>gi|508728357|gb|EOY20254.1| Nucleic acid-binding isoform 1 [Theobroma cacao]
c123476_g1	2439	Winged-helix DNA-binding transcription factor family protein, putative isoform 1 [Theobroma cacao]>gi|508777396|gb|EOY24652.1| Winged-helix DNA-binding transcription factor family protein, putative isoform 1 [Theobroma cacao]
c122612_g1	1466	Mog1/PsbP/DUF1795-like photosystem II reaction center PsbP family protein [Theobroma cacao]>gi|508784100|gb|EOY31356.1| Mog1/PsbP/DUF1795-like photosystem II reaction center PsbP family protein [Theobroma cacao]
c130457_g1	3092	Sugar transporter protein 7 isoform 1 [Theobroma cacao]>gi|590579167|ref|XP_007013712.1| Sugar transporter protein 7 isoform 1 [Theobroma cacao]>gi|590579170|ref|XP_007013713.1| Sugar transporter protein 7 isoform 1 [Theobroma cacao]>gi|508784074|gb|EOY31330.1| Sugar transporter protein 7 isoform 1 [Theobroma cacao]>gi|508784075|gb|EOY31331.1| Sugar transporter protein 7 isoform 1 [Theobroma caca…
c128446_g1	2454	Cytochrome P450 [Theobroma cacao]>gi|508787478|gb|EOY34734.1| Cytochrome P450 [Theobroma cacao]
c122906_g1	930	hypothetical protein MIMGU_mgv1a015023mg [Erythranthe guttata]
c119896_g1	758	Heavy metal transport/detoxification superfamily protein [Theobroma cacao]>gi|508724197|gb|EOY16094.1| Heavy metal transport/detoxification superfamily protein [Theobroma cacao]
c126428_g5	782	--
c129974_g1	4023	Homeobox 7, putative [Theobroma cacao]>gi|508776633|gb|EOY23889.1| Homeobox 7, putative [Theobroma cacao]
c133776_g3	1156	HXXXD-type acyl-transferase family protein [Theobroma cacao]>gi|508725827|gb|EOY17724.1| HXXXD-type acyl-transferase family protein [Theobroma cacao]
c113980_g1	790	hypothetical protein MIMGU_mgv1a016641mg [Erythranthe guttata]
c135999_g4	816	Pyridoxal phosphate (PLP)-dependent transferases superfamily protein [Theobroma cacao]>gi|508724791|gb|EOY16688.1| Pyridoxal phosphate (PLP)-dependent transferases superfamily protein [Theobroma cacao]
c129143_g1	2138	Fatty acid/sphingolipid desaturase [Theobroma cacao]>gi|508782654|gb|EOY29910.1| Fatty acid/sphingolipid desaturase [Theobroma cacao]
c127283_g3	2086	hypothetical protein MIMGU_mgv1a003337mg [Erythranthe guttata]
c115069_g1	1003	hypothetical protein MIMGU_mgv1a013361mg [Erythranthe guttata]
c122754_g1	1151	Sarcoplasmic reticulum histidine-rich calcium-binding protein, putative [Theobroma cacao]>gi|508711115|gb|EOY03012.1| Sarcoplasmic reticulum histidine-rich calcium-binding protein, putative [Theobroma cacao]
c115151_g2	880	RecName: Full=40S ribosomal protein S7 [Avicennia marina]>gi|3851636|gb|AAC97947.1| unknown [Avicennia marina]>gi|4128206|gb|AAD03501.1| 40S ribosome protein S7 [Avicennia marina]
c128404_g1	2236	Amino acid permease isoform 2 [Theobroma cacao]>gi|508719972|gb|EOY11869.1| Amino acid permease isoform 2 [Theobroma cacao]
c125000_g1	2263	Binding protein, putative [Theobroma cacao]>gi|508783987|gb|EOY31243.1| Binding protein, putative [Theobroma cacao]
c120335_g1	1950	Nodulin MtN3 family protein isoform 2, partial [Theobroma cacao]>gi|508719642|gb|EOY11539.1| Nodulin MtN3 family protein isoform 2, partial [Theobroma cacao]
c115635_g1	713	TRX [Salvia miltiorrhiza]
c123057_g1	2130	Atypical CYS HIS rich thioredoxin 4 [Theobroma cacao]>gi|508718820|gb|EOY10717.1| Atypical CYS HIS rich thioredoxin 4 [Theobroma cacao]
c135443_g2	2963	Concanavalin A-like lectin protein kinase family protein, putative [Theobroma cacao]>gi|508706731|gb|EOX98627.1| Concanavalin A-like lectin protein kinase family protein, putative [Theobroma cacao]
c115092_g2	639	Galactinol synthase 1 [Theobroma cacao]>gi|508714930|gb|EOY06827.1| Galactinol synthase 1 [Theobroma cacao]
c127002_g1	1681	Lysine decarboxylase family protein isoform 2 [Theobroma cacao]>gi|508715947|gb|EOY07844.1| Lysine decarboxylase family protein isoform 2 [Theobroma cacao]
c118131_g2	1081	hypothetical protein MIMGU_mgv1a015076mg [Erythranthe guttata]
c133830_g3	1655	Bifunctional inhibitor/lipid-transfer protein/seed storage 2S albumin superfamily protein [Theobroma cacao]>gi|508709334|gb|EOY01231.1| Bifunctional inhibitor/lipid-transfer protein/seed storage 2S albumin superfamily protein [Theobroma cacao]
c115776_g1	1069	Xyloglucan endotransglucosylase/hydrolase protein 9 precursor [Populus trichocarpa]>gi|118481085|gb|ABK92496.1| unknown [Populus trichocarpa]>gi|118481952|gb|ABK92908.1| unknown [Populus trichocarpa]>gi|118481968|gb|ABK92915.1| unknown [Populus trichocarpa]>gi|118485439|gb|ABK94576.1| unknown [Populus trichocarpa]>gi|550317568|gb|EEF00469.2| Xyloglucan endotransglucosylase/hydrolase protein 9 pre…
c135185_g3	1028	PREDICTED: aquaporin PIP1-2 isoform X2 [Pyrus x bretschneideri]
c123205_g1	1008	D-3-phosphoglycerate dehydrogenase [Theobroma cacao]>gi|508722465|gb|EOY14362.1| D-3-phosphoglycerate dehydrogenase [Theobroma cacao]
c122822_g1	1335	Ribosomal protein L3 family protein isoform 2 [Theobroma cacao]>gi|508718487|gb|EOY10384.1| Ribosomal protein L3 family protein isoform 2 [Theobroma cacao]
c120830_g1	3017	Tonoplast monosaccharide transporter2 isoform 1 [Theobroma cacao]>gi|590595664|ref|XP_007018120.1| Tonoplast monosaccharide transporter2 isoform 1 [Theobroma cacao]>gi|590595668|ref|XP_007018121.1| Tonoplast monosaccharide transporter2 isoform 1 [Theobroma cacao]>gi|508723447|gb|EOY15344.1| Tonoplast monosaccharide transporter2 isoform 1 [Theobroma cacao]>gi|508723448|gb|EOY15345.1| Tonoplast mon…
c127562_g1	2686	hypothetical protein MIMGU_mgv1a001662mg [Erythranthe guttata]
c118045_g1	802	plasma membrane aquaporin [Vitis vinifera]
c123299_g1	2054	Phosphatase 2C family protein, putative [Theobroma cacao]>gi|508775759|gb|EOY23015.1| Phosphatase 2C family protein, putative [Theobroma cacao]
c121080_g1	981	copper binding protein 3 [Gossypium hirsutum]
c114935_g1	915	--
c132422_g2	3721	Uroporphyrinogen decarboxylase isoform 3 [Theobroma cacao]>gi|508728151|gb|EOY20048.1| Uroporphyrinogen decarboxylase isoform 3 [Theobroma cacao]
c104475_g1	913	hypothetical protein MIMGU_mgv1a007773mg [Erythranthe guttata]
c129953_g1	2376	GDSL-like Lipase/Acylhydrolase superfamily protein, putative [Theobroma cacao]>gi|508720494|gb|EOY12391.1| GDSL-like Lipase/Acylhydrolase superfamily protein, putative [Theobroma cacao]
c133551_g1	6138	Uncharacterized protein TCM_033752 [Theobroma cacao]>gi|508722459|gb|EOY14356.1| Uncharacterized protein TCM_033752 [Theobroma cacao]
c121834_g1	2065	Ribosomal L5P family protein [Theobroma cacao]>gi|508703980|gb|EOX95876.1| Ribosomal L5P family protein [Theobroma cacao]
c129785_g5	2441	B-zip transcription factor, putative isoform 2 [Theobroma cacao]>gi|508707867|gb|EOX99763.1| B-zip transcription factor, putative isoform 2 [Theobroma cacao]
c123455_g1	1884	cinnamate 4-hydroxylase [Salvia miltiorrhiza]
c112759_g1	944	hypothetical protein MIMGU_mgv1a013134mg [Erythranthe guttata]
c127555_g1	1413	s-adenosylmethionine synthetase, putative [Ricinus communis]>gi|223548531|gb|EEF50022.1| s-adenosylmethionine synthetase, putative [Ricinus communis]
c127870_g2	1131	hypothetical protein MIMGU_mgv1a026137mg [Erythranthe guttata]
c124760_g1	1488	Xyloglucan:xyloglucosyl transferase 33 [Theobroma cacao]>gi|508725016|gb|EOY16913.1| Xyloglucan:xyloglucosyl transferase 33 [Theobroma cacao]
c130867_g2	1273	Branched-chain-amino-acid aminotransferase [Theobroma cacao]>gi|508723735|gb|EOY15632.1| Branched-chain-amino-acid aminotransferase [Theobroma cacao]
c125369_g1	3754	hypothetical protein MIMGU_mgv1a015238mg [Erythranthe guttata]
c121481_g1	1171	Ribosomal protein L13 family protein [Theobroma cacao]>gi|508721582|gb|EOY13479.1| Ribosomal protein L13 family protein [Theobroma cacao]
c118029_g1	564	SAUR family protein [Theobroma cacao]>gi|508705924|gb|EOX97820.1| SAUR family protein [Theobroma cacao]
c136883_g1	2664	Serine-threonine protein kinase, plant-type, putative [Theobroma cacao]>gi|508725939|gb|EOY17836.1| Serine-threonine protein kinase, plant-type, putative [Theobroma cacao]
c131926_g1	2727	Pentatricopeptide repeat superfamily protein, putative [Theobroma cacao]>gi|508701568|gb|EOX93464.1| Pentatricopeptide repeat superfamily protein, putative [Theobroma cacao]
c124502_g3	1891	Ribosomal protein L19 family protein [Theobroma cacao]>gi|508776953|gb|EOY24209.1| Ribosomal protein L19 family protein [Theobroma cacao]
c129403_g2	1686	hypothetical protein MIMGU_mgv1a002746mg [Erythranthe guttata]
c126302_g2	1144	hypothetical protein PHAVU_001G023500g [Phaseolus vulgaris]>gi|561034332|gb|ESW32862.1| hypothetical protein PHAVU_001G023500g [Phaseolus vulgaris]
c119285_g1	1367	hypothetical protein MIMGU_mgv1a010053mg [Erythranthe guttata]>gi|604346870|gb|EYU45213.1| hypothetical protein MIMGU_mgv1a010053mg [Erythranthe guttata]>gi|604346871|gb|EYU45214.1| hypothetical protein MIMGU_mgv1a010053mg [Erythranthe guttata]
c129647_g2	679	Nucleic acid-binding proteins superfamily isoform 3, partial [Theobroma cacao]>gi|508724977|gb|EOY16874.1| Nucleic acid-binding proteins superfamily isoform 3, partial [Theobroma cacao]
c132207_g2	1492	Uncharacterized protein TCM_000398 [Theobroma cacao]>gi|508699214|gb|EOX91110.1| Uncharacterized protein TCM_000398 [Theobroma cacao]
c120053_g2	1094	hypothetical protein PRUPE_ppa008371mg [Prunus persica]>gi|462419496|gb|EMJ23759.1| hypothetical protein PRUPE_ppa008371mg [Prunus persica]
c117713_g1	902	--
c122641_g1	496	SAUR family protein [Theobroma cacao]>gi|508705925|gb|EOX97821.1| SAUR family protein [Theobroma cacao]
c135297_g1	3899	Uncharacterized protein isoform 4 [Theobroma cacao]>gi|590577468|ref|XP_007013242.1| Uncharacterized protein isoform 4 [Theobroma cacao]>gi|508783601|gb|EOY30857.1| Uncharacterized protein isoform 4 [Theobroma cacao]>gi|508783605|gb|EOY30861.1| Uncharacterized protein isoform 4 [Theobroma cacao]
c123029_g1	877	Uncharacterized protein TCM_022156 [Theobroma cacao]>gi|508715935|gb|EOY07832.1| Uncharacterized protein TCM_022156 [Theobroma cacao]
c133662_g1	4883	AMP-dependent synthetase and ligase family protein isoform 1 [Theobroma cacao]>gi|508777443|gb|EOY24699.1| AMP-dependent synthetase and ligase family protein isoform 1 [Theobroma cacao]
c127215_g1	1501	PREDICTED: hsp70-Hsp90 organizing protein 2-like [Nicotiana tomentosiformis]
c131632_g1	3787	Abscisic acid responsive elements-binding factor 2 isoform 1 [Theobroma cacao]>gi|590592201|ref|XP_007017214.1| Abscisic acid responsive elements-binding factor 2 isoform 1 [Theobroma cacao]>gi|508722541|gb|EOY14438.1| Abscisic acid responsive elements-binding factor 2 isoform 1 [Theobroma cacao]>gi|508722542|gb|EOY14439.1| Abscisic acid responsive elements-binding factor 2 isoform 1 [Theobroma c…
c113887_g1	3461	hypothetical protein MIMGU_mgv1a000699mg [Erythranthe guttata]
c122462_g1	973	Ribosomal protein S9 isoform 2 [Theobroma cacao]
c126276_g1	2232	Ribosomal protein L15 isoform 1 [Theobroma cacao]>gi|508708273|gb|EOY00170.1| Ribosomal protein L15 isoform 1 [Theobroma cacao]
c136098_g2	4866	hypothetical protein MIMGU_mgv1a000047mg [Erythranthe guttata]
c124187_g1	2749	hypothetical protein MIMGU_mgv1a002733mg [Erythranthe guttata]
c130726_g1	2720	Trigger factor, putative [Theobroma cacao]>gi|508720330|gb|EOY12227.1| Trigger factor, putative [Theobroma cacao]
c128670_g1	1425	--
c129514_g7	986	Polyketide cyclase/dehydrase and lipid transport superfamily protein [Theobroma cacao]>gi|508725767|gb|EOY17664.1| Polyketide cyclase/dehydrase and lipid transport superfamily protein [Theobroma cacao]
c131921_g1	3205	Basic helix-loop-helix DNA-binding superfamily protein, putative isoform 1 [Theobroma cacao]>gi|508699166|gb|EOX91062.1| Basic helix-loop-helix DNA-binding superfamily protein, putative isoform 1 [Theobroma cacao]
c131792_g1	3519	Alpha/beta-Hydrolases superfamily protein isoform 1 [Theobroma cacao]>gi|590718049|ref|XP_007050734.1| Alpha/beta-Hydrolases superfamily protein isoform 1 [Theobroma cacao]>gi|508702994|gb|EOX94890.1| Alpha/beta-Hydrolases superfamily protein isoform 1 [Theobroma cacao]>gi|508702995|gb|EOX94891.1| Alpha/beta-Hydrolases superfamily protein isoform 1 [Theobroma cacao]
c118215_g1	1502	hypothetical protein MIMGU_mgv1a008413mg [Erythranthe guttata]
c115067_g1	748	hypothetical protein MIMGU_mgv1a015554mg [Erythranthe guttata]
c126414_g1	3592	PREDICTED: ubiquitin-activating enzyme E1 1-like [Nicotiana tomentosiformis]
c132411_g1	3098	Uncharacterized protein TCM_015048 [Theobroma cacao]>gi|508775784|gb|EOY23040.1| Uncharacterized protein TCM_015048 [Theobroma cacao]
c130867_g1	762	Branched-chain-amino-acid aminotransferase [Theobroma cacao]>gi|508723735|gb|EOY15632.1| Branched-chain-amino-acid aminotransferase [Theobroma cacao]
c126652_g1	1739	PREDICTED: guanosine nucleotide diphosphate dissociation inhibitor 2-like [Nicotiana tomentosiformis]>gi|2501850|gb|AAB80717.1| GDP dissociation inhibitor [Nicotiana tabacum]
c118990_g1	1824	hypothetical protein MIMGU_mgv1a004925mg [Erythranthe guttata]>gi|604299487|gb|EYU19382.1| hypothetical protein MIMGU_mgv1a004925mg [Erythranthe guttata]
c121259_g1	1395	Late Embryogenesis Abundant 4-5, putative [Theobroma cacao]>gi|508717588|gb|EOY09485.1| Late Embryogenesis Abundant 4-5, putative [Theobroma cacao]
c136142_g1	5102	hypothetical protein CICLE_v10020512mg [Citrus clementina]>gi|568851886|ref|XP_006479616.1| PREDICTED: uncharacterized protein LOC102611881 [Citrus sinensis]>gi|557546206|gb|ESR57184.1| hypothetical protein CICLE_v10020512mg [Citrus clementina]
c134823_g1	6012	FAD/NAD(P)-binding oxidoreductase family protein [Theobroma cacao]>gi|508706966|gb|EOX98862.1| FAD/NAD(P)-binding oxidoreductase family protein [Theobroma cacao]
c115120_g1	806	hypothetical protein MIMGU_mgv1a014752mg [Erythranthe guttata]
c127109_g1	1825	Eukaryotic aspartyl protease family protein, putative [Theobroma cacao]>gi|508782023|gb|EOY29279.1| Eukaryotic aspartyl protease family protein, putative [Theobroma cacao]
c120313_g1	1904	hypothetical protein MIMGU_mgv1a005412mg [Erythranthe guttata]
c123022_g1	2384	hypothetical protein MIMGU_mgv1a003123mg [Erythranthe guttata]
c129416_g1	3582	Bifunctional inhibitor/lipid-transfer protein/seed storage 2S albumin superfamily protein isoform 1 [Theobroma cacao]>gi|508715472|gb|EOY07369.1| Bifunctional inhibitor/lipid-transfer protein/seed storage 2S albumin superfamily protein isoform 1 [Theobroma cacao]
c120078_g1	327	putative translationally controlled tumor protein [Salvia miltiorrhiza]
c120974_g1	1136	hypothetical protein MIMGU_mgv1a013432mg [Erythranthe guttata]
c132049_g4	1250	PR5-like receptor kinase, putative [Theobroma cacao]>gi|508712243|gb|EOY04140.1| PR5-like receptor kinase, putative [Theobroma cacao]
c129918_g2	1345	hypothetical protein EUGRSUZ_D00305 [Eucalyptus grandis]
c127758_g1	2793	PREDICTED: serine/threonine-protein kinase SAPK3-like [Cucumis melo]
c129805_g1	2970	FRIGIDA-like protein, putative [Theobroma cacao]>gi|508699695|gb|EOX91591.1| FRIGIDA-like protein, putative [Theobroma cacao]
c128860_g1	2778	Uncharacterized protein TCM_037753 [Theobroma cacao]>gi|508783346|gb|EOY30602.1| Uncharacterized protein TCM_037753 [Theobroma cacao]
c115570_g1	1426	hypothetical protein MIMGU_mgv1a006826mg [Erythranthe guttata]
c129675_g4	2179	Chaperone DnaJ-domain containing protein isoform 3 [Theobroma cacao]>gi|508780093|gb|EOY27349.1| Chaperone DnaJ-domain containing protein isoform 3 [Theobroma cacao]
c120906_g2	1513	hypothetical protein MIMGU_mgv1a007968mg [Erythranthe guttata]>gi|604298486|gb|EYU18530.1| hypothetical protein MIMGU_mgv1a007964mg [Erythranthe guttata]>gi|604298487|gb|EYU18531.1| hypothetical protein MIMGU_mgv1a007964mg [Erythranthe guttata]>gi|604341927|gb|EYU41143.1| hypothetical protein MIMGU_mgv1a007980mg [Erythranthe guttata]
c129865_g1	3529	Hydroxyproline-rich glycoprotein family protein, putative isoform 2 [Theobroma cacao]>gi|590641427|ref|XP_007030227.1| Hydroxyproline-rich glycoprotein family protein, putative isoform 2 [Theobroma cacao]>gi|590641431|ref|XP_007030228.1| Hydroxyproline-rich glycoprotein family protein, putative isoform 2 [Theobroma cacao]>gi|508718831|gb|EOY10728.1| Hydroxyproline-rich glycoprotein family protein…
c124374_g1	1704	Uncharacterized protein isoform 1 [Theobroma cacao]>gi|508718698|gb|EOY10595.1| Uncharacterized protein isoform 1 [Theobroma cacao]
c110777_g1	691	hypothetical protein MIMGU_mgv1a015980mg [Erythranthe guttata]
c128946_g1	3793	NAD(P)-linked oxidoreductase superfamily protein, putative isoform 2 [Theobroma cacao]>gi|508715525|gb|EOY07422.1| NAD(P)-linked oxidoreductase superfamily protein, putative isoform 2 [Theobroma cacao]
c118848_g1	929	hypothetical protein EUTSA_v10008395mg [Eutrema salsugineum]>gi|557095586|gb|ESQ36168.1| hypothetical protein EUTSA_v10008395mg [Eutrema salsugineum]
c132132_g1	2737	Highly ABA-induced PP2C gene 2 isoform 1 [Theobroma cacao]>gi|508786674|gb|EOY33930.1| Highly ABA-induced PP2C gene 2 isoform 1 [Theobroma cacao]
c120739_g1	1705	Chloroplast RNA-binding protein 33 [Theobroma cacao]>gi|508716608|gb|EOY08505.1| Chloroplast RNA-binding protein 33 [Theobroma cacao]
c128984_g2	975	--
c128684_g2	2716	Acyl carrier protein [Theobroma cacao]>gi|508718758|gb|EOY10655.1| Acyl carrier protein [Theobroma cacao]
c112859_g1	872	Ribosomal protein L18 [Theobroma cacao]>gi|508719645|gb|EOY11542.1| Ribosomal protein L18 [Theobroma cacao]
c130975_g1	2719	Mitochondrial transcription termination factor family protein isoform 1 [Theobroma cacao]>gi|590605897|ref|XP_007020608.1| Mitochondrial transcription termination factor family protein isoform 1 [Theobroma cacao]>gi|508720235|gb|EOY12132.1| Mitochondrial transcription termination factor family protein isoform 1 [Theobroma cacao]>gi|508720236|gb|EOY12133.1| Mitochondrial transcription termination …
c122506_g1	2124	PREDICTED: subtilisin-like protease-like isoform X1 [Solanum tuberosum]>gi|565391875|ref|XP_006361636.1| PREDICTED: subtilisin-like protease-like isoform X2 [Solanum tuberosum]
c128845_g2	1254	PREDICTED: 26S proteasome regulatory subunit 4 homolog A-like [Solanum lycopersicum]
c131703_g1	3432	hypothetical protein PRUPE_ppa020120mg [Prunus persica]>gi|462423643|gb|EMJ27906.1| hypothetical protein PRUPE_ppa020120mg [Prunus persica]
c133591_g1	4435	ABI five binding protein 2, putative isoform 1 [Theobroma cacao]>gi|508709784|gb|EOY01681.1| ABI five binding protein 2, putative isoform 1 [Theobroma cacao]
c122579_g2	594	Senescence-related gene 1 [Theobroma cacao]>gi|508783999|gb|EOY31255.1| Senescence-related gene 1 [Theobroma cacao]
c123134_g1	1183	ascorbate peroxidase [Rehmannia glutinosa]
c120047_g1	815	MYB-like 102 [Theobroma cacao]>gi|508781188|gb|EOY28444.1| MYB-like 102 [Theobroma cacao]
c121369_g1	1543	Plant protein 1589 of Uncharacterized protein function [Theobroma cacao]>gi|508715727|gb|EOY07624.1| Plant protein 1589 of Uncharacterized protein function [Theobroma cacao]
c114133_g1	1862	PREDICTED: U1 small nuclear ribonucleoprotein 70 kDa-like [Vitis vinifera]
c115406_g1	724	hypothetical protein MIMGU_mgv1a015461mg [Erythranthe guttata]
c136860_g1	2860	DC1 domain-containing protein isoform 3 [Theobroma cacao]>gi|508723220|gb|EOY15117.1| DC1 domain-containing protein isoform 3 [Theobroma cacao]
c124581_g1	1041	putative glycine-rich RNA binding protein-like [Solanum tuberosum]
c129647_g1	2132	Nucleic acid-binding proteins superfamily isoform 1 [Theobroma cacao]>gi|508724975|gb|EOY16872.1| Nucleic acid-binding proteins superfamily isoform 1 [Theobroma cacao]
c115012_g3	1108	PREDICTED: 40S ribosomal protein S5 [Nicotiana tomentosiformis]
c129247_g1	1971	Abscisic acid responsive element-binding factor 1, putative isoform 1 [Theobroma cacao]>gi|590686645|ref|XP_007042440.1| Abscisic acid responsive element-binding factor 1, putative isoform 1 [Theobroma cacao]>gi|508706374|gb|EOX98270.1| Abscisic acid responsive element-binding factor 1, putative isoform 1 [Theobroma cacao]>gi|508706375|gb|EOX98271.1| Abscisic acid responsive element-binding facto…
c132490_g3	1274	Chaperone DnaJ-domain superfamily protein [Theobroma cacao]>gi|508778831|gb|EOY26087.1| Chaperone DnaJ-domain superfamily protein [Theobroma cacao]
c117955_g1	1512	hypothetical protein MIMGU_mgv1a002611mg [Erythranthe guttata]
c121510_g6	1446	Leucine-rich repeat transmembrane protein kinase [Theobroma cacao]>gi|508780200|gb|EOY27456.1| Leucine-rich repeat transmembrane protein kinase [Theobroma cacao]
c123491_g2	1372	PREDICTED: 60S acidic ribosomal protein P0 [Vitis vinifera]
c133905_g2	5049	Uncharacterized protein TCM_017094 [Theobroma cacao]>gi|508710801|gb|EOY02698.1| Uncharacterized protein TCM_017094 [Theobroma cacao]
c128914_g1	4076	Uncharacterized protein isoform 4, partial [Theobroma cacao]>gi|508700924|gb|EOX92820.1| Uncharacterized protein isoform 4, partial [Theobroma cacao]
c116282_g2	1120	hypothetical protein MIMGU_mgv1a008336mg [Erythranthe guttata]
c117034_g3	504	Zinc-binding ribosomal family protein [Theobroma cacao]>gi|508707230|gb|EOX99126.1| Zinc-binding ribosomal family protein [Theobroma cacao]
c99413_g1	421	--
c119818_g1	1821	dehydrin protein [Manihot esculenta]
c120573_g1	2613	hypothetical protein MIMGU_mgv1a021758mg [Erythranthe guttata]
c130693_g1	3755	Uncharacterized protein TCM_022485 [Theobroma cacao]>gi|508716247|gb|EOY08144.1| Uncharacterized protein TCM_022485 [Theobroma cacao]
c114906_g1	1781	hypothetical protein MIMGU_mgv1a005614mg [Erythranthe guttata]
c116804_g1	1203	hypothetical protein MIMGU_mgv1a011025mg [Erythranthe guttata]
c134820_g2	4447	Ankyrin repeat-containing-like protein [Theobroma cacao]>gi|508712806|gb|EOY04703.1| Ankyrin repeat-containing-like protein [Theobroma cacao]
c116884_g3	1005	protease inhibitor/seed storage/lipid transfer protein (LTP) family protein [Arabidopsis thaliana]>gi|15983388|gb|AAL11562.1|AF424568_1 At2g45180/T14P1.1 [Arabidopsis thaliana]>gi|2583134|gb|AAB82643.1| expressed protein [Arabidopsis thaliana]>gi|21553826|gb|AAM62919.1| unknown [Arabidopsis thaliana]>gi|56236110|gb|AAV84511.1| At2g45180 [Arabidopsis thaliana]>gi|110739938|dbj|BAF01874.1| putative…
c124247_g1	2393	Uncharacterized protein isoform 1 [Theobroma cacao]>gi|590680538|ref|XP_007040889.1| Uncharacterized protein isoform 1 [Theobroma cacao]>gi|508778133|gb|EOY25389.1| Uncharacterized protein isoform 1 [Theobroma cacao]>gi|508778134|gb|EOY25390.1| Uncharacterized protein isoform 1 [Theobroma cacao]
c136351_g1	3795	UDP-Glycosyltransferase superfamily protein [Theobroma cacao]>gi|508715989|gb|EOY07886.1| UDP-Glycosyltransferase superfamily protein [Theobroma cacao]
c125980_g1	2515	Non-yellowing 1 isoform 1 [Theobroma cacao]>gi|508777325|gb|EOY24581.1| Non-yellowing 1 isoform 1 [Theobroma cacao]
c129677_g1	1115	50S ribosomal protein L21 isoform 1 [Theobroma cacao]>gi|508725314|gb|EOY17211.1| 50S ribosomal protein L21 isoform 1 [Theobroma cacao]
c127755_g1	1235	PREDICTED: cinnamoyl-CoA reductase 1-like [Nicotiana tomentosiformis]
c132910_g1	2785	Raffinose synthase family protein [Theobroma cacao]>gi|508710583|gb|EOY02480.1| Raffinose synthase family protein [Theobroma cacao]
c129039_g2	1761	Uncharacterized protein TCM_029854 [Theobroma cacao]>gi|508780969|gb|EOY28225.1| Uncharacterized protein TCM_029854 [Theobroma cacao]
c117508_g1	861	hypothetical protein MIMGU_mgv1a012812mg [Erythranthe guttata]
c134566_g1	2093	Lysine decarboxylase family protein [Theobroma cacao]>gi|508723102|gb|EOY14999.1| Lysine decarboxylase family protein [Theobroma cacao]
c126623_g1	2418	Myo-inositol-1-phosphate synthase [Gossypium hirsutum]
c120916_g1	580	hypothetical protein MIMGU_mgv1a015502mg [Erythranthe guttata]
c57989_g1	332	hypothetical protein MIMGU_mgv1a014959mg [Erythranthe guttata]
c131486_g2	2865	Dicarboxylate transporter 1 isoform 1 [Theobroma cacao]>gi|508785408|gb|EOY32664.1| Dicarboxylate transporter 1 isoform 1 [Theobroma cacao]
c131766_g4	1401	Thioredoxin family protein isoform 1 [Theobroma cacao]>gi|508725150|gb|EOY17047.1| Thioredoxin family protein isoform 1 [Theobroma cacao]
c135981_g1	3699	NAD(P)-linked oxidoreductase superfamily protein, putative isoform 2 [Theobroma cacao]>gi|508715525|gb|EOY07422.1| NAD(P)-linked oxidoreductase superfamily protein, putative isoform 2 [Theobroma cacao]
c133158_g1	4101	Cytochrome P450 71A1 [Theobroma cacao]>gi|508775027|gb|EOY22283.1| Cytochrome P450 71A1 [Theobroma cacao]
c131663_g1	2688	Uncharacterized protein isoform 1 [Theobroma cacao]>gi|508701691|gb|EOX93587.1| Uncharacterized protein isoform 1 [Theobroma cacao]
c118972_g1	3248	hypothetical protein MIMGU_mgv1a000744mg [Erythranthe guttata]
c125675_g3	1367	hypothetical protein MIMGU_mgv1a001503mg [Erythranthe guttata]
c131832_g3	1222	Uncharacterized protein TCM_014589 [Theobroma cacao]>gi|508775161|gb|EOY22417.1| Uncharacterized protein TCM_014589 [Theobroma cacao]
c127097_g2	1602	hypothetical protein MIMGU_mgv1a007027mg [Erythranthe guttata]
c123287_g3	1267	phospholipase D1 [Craterostigma plantagineum]
c122189_g2	701	Myb domain protein 20 [Theobroma cacao]>gi|508712001|gb|EOY03898.1| Myb domain protein 20 [Theobroma cacao]
c123405_g3	2375	Lipoamide dehydrogenase 1 isoform 1 [Theobroma cacao]>gi|508714781|gb|EOY06678.1| Lipoamide dehydrogenase 1 isoform 1 [Theobroma cacao]
c135509_g6	1840	Heat shock transcription factor A2, putative [Theobroma cacao]>gi|508783155|gb|EOY30411.1| Heat shock transcription factor A2, putative [Theobroma cacao]
c127339_g1	1214	Pleiotropic drug resistance 11 [Theobroma cacao]>gi|508778975|gb|EOY26231.1| Pleiotropic drug resistance 11 [Theobroma cacao]
c131500_g1	3290	hypothetical protein MIMGU_mgv1a000944mg [Erythranthe guttata]
c124945_g1	2456	hypothetical protein MIMGU_mgv1a002892mg [Erythranthe guttata]>gi|604333467|gb|EYU37818.1| hypothetical protein MIMGU_mgv1a002892mg [Erythranthe guttata]
c131841_g2	660	Nuclear transcription factor Y subunit C-2 isoform 1 [Theobroma cacao]>gi|590613295|ref|XP_007022623.1| Nuclear transcription factor Y subunit C-2 isoform 1 [Theobroma cacao]>gi|590613298|ref|XP_007022624.1| Nuclear transcription factor Y subunit C-2 isoform 1 [Theobroma cacao]>gi|590613302|ref|XP_007022625.1| Nuclear transcription factor Y subunit C-2 isoform 1 [Theobroma cacao]>gi|590613306|ref…
c121342_g1	1057	hypothetical protein M569_13417 [Genlisea aurea]
c118606_g1	2495	hypothetical protein MIMGU_mgv1a000357mg [Erythranthe guttata]
c123304_g3	1122	Non-specific lipid-transfer protein 3, putative [Theobroma cacao]>gi|508712573|gb|EOY04470.1| Non-specific lipid-transfer protein 3, putative [Theobroma cacao]
c117927_g1	1191	Double Clp-N motif protein [Theobroma cacao]>gi|508775716|gb|EOY22972.1| Double Clp-N motif protein [Theobroma cacao]
c134914_g1	1400	NAC domain protein, IPR003441 [Theobroma cacao]>gi|508724460|gb|EOY16357.1| NAC domain protein, IPR003441 [Theobroma cacao]
c131980_g1	1046	Fasciclin-like arabinogalactan protein 9 [Theobroma cacao]>gi|508707651|gb|EOX99547.1| Fasciclin-like arabinogalactan protein 9 [Theobroma cacao]
c125638_g1	2132	hypothetical protein MIMGU_mgv1a004473mg [Erythranthe guttata]
c127370_g2	1739	glutamate decarboxylase 1 [Scutellaria baicalensis]
c124913_g1	1762	Photosystem II reaction center PsbP family protein isoform 1 [Theobroma cacao]>gi|508719808|gb|EOY11705.1| Photosystem II reaction center PsbP family protein isoform 1 [Theobroma cacao]
c108594_g1	508	putative metallothionin 2a [Salvia miltiorrhiza]
c134208_g2	1594	Nuclear factor Y, putative [Theobroma cacao]>gi|508717415|gb|EOY09312.1| Nuclear factor Y, putative [Theobroma cacao]
c121897_g2	1726	hypothetical protein MIMGU_mgv1a026932mg [Erythranthe guttata]
c132335_g2	1493	Myb domain protein 20 [Theobroma cacao]>gi|508712001|gb|EOY03898.1| Myb domain protein 20 [Theobroma cacao]
c119382_g1	3307	PREDICTED: 26S proteasome non-ATPase regulatory subunit 2 homolog A-like [Solanum tuberosum]
c119466_g1	1600	hypothetical protein MIMGU_mgv1a008754mg [Erythranthe guttata]
c133176_g2	3748	BZIP transcription factor family protein isoform 1 [Theobroma cacao]>gi|590586908|ref|XP_007015830.1| BZIP transcription factor family protein isoform 1 [Theobroma cacao]>gi|508786192|gb|EOY33448.1| BZIP transcription factor family protein isoform 1 [Theobroma cacao]>gi|508786193|gb|EOY33449.1| BZIP transcription factor family protein isoform 1 [Theobroma cacao]
c132621_g1	3675	Aldehyde dehydrogenase 12A1 isoform 1 [Theobroma cacao]>gi|590667534|ref|XP_007037248.1| Aldehyde dehydrogenase 12A1 isoform 1 [Theobroma cacao]>gi|508774492|gb|EOY21748.1| Aldehyde dehydrogenase 12A1 isoform 1 [Theobroma cacao]>gi|508774493|gb|EOY21749.1| Aldehyde dehydrogenase 12A1 isoform 1 [Theobroma cacao]
c132813_g2	3546	hypothetical protein MIMGU_mgv1a000545mg [Erythranthe guttata]
c130932_g1	3464	G-box binding factor 3, putative isoform 1 [Theobroma cacao]>gi|508703900|gb|EOX95796.1| G-box binding factor 3, putative isoform 1 [Theobroma cacao]
c121870_g1	914	Ribosomal protein L10 family protein [Theobroma cacao]>gi|508726596|gb|EOY18493.1| Ribosomal protein L10 family protein [Theobroma cacao]
c125847_g1	1837	Sulfate transporter, putative [Theobroma cacao]>gi|508784088|gb|EOY31344.1| Sulfate transporter, putative [Theobroma cacao]
c122990_g1	812	CBL-interacting protein kinase 25 [Theobroma cacao]>gi|508782091|gb|EOY29347.1| CBL-interacting protein kinase 25 [Theobroma cacao]
c130444_g1	1491	Dynein light chain type 1 family protein [Theobroma cacao]>gi|508720881|gb|EOY12778.1| Dynein light chain type 1 family protein [Theobroma cacao]
c125400_g1	2924	Beta-amylase 1 isoform 1 [Theobroma cacao]>gi|508714369|gb|EOY06266.1| Beta-amylase 1 isoform 1 [Theobroma cacao]
c125966_g2	1510	S-adenosylmethionine carrier 1 [Theobroma cacao]>gi|508700421|gb|EOX92317.1| S-adenosylmethionine carrier 1 [Theobroma cacao]
c123940_g4	996	glutamine synthetase [Avicennia marina]
c135494_g1	2026	Tetratricopeptide repeat-like superfamily protein, putative [Theobroma cacao]>gi|508778548|gb|EOY25804.1| Tetratricopeptide repeat-like superfamily protein, putative [Theobroma cacao]
c132101_g5	1114	Ribosomal protein PSRP-3/Ycf65 [Theobroma cacao]>gi|508710204|gb|EOY02101.1| Ribosomal protein PSRP-3/Ycf65 [Theobroma cacao]
c123122_g1	1864	SLAC1 [Theobroma cacao]>gi|508723007|gb|EOY14904.1| SLAC1 [Theobroma cacao]
c132989_g1	4210	Uncharacterized protein TCM_029497 [Theobroma cacao]>gi|508780460|gb|EOY27716.1| Uncharacterized protein TCM_029497 [Theobroma cacao]
c128455_g1	3520	MATE efflux family protein [Theobroma cacao]>gi|508704795|gb|EOX96691.1| MATE efflux family protein [Theobroma cacao]
c96252_g1	630	hypothetical protein MIMGU_mgv1a016596mg [Erythranthe guttata]>gi|604316682|gb|EYU28874.1| hypothetical protein MIMGU_mgv1a016596mg [Erythranthe guttata]
c117937_g1	1123	Bifunctional inhibitor/lipid-transfer protein/seed storage 2S albumin superfamily protein [Theobroma cacao]>gi|508704389|gb|EOX96285.1| Bifunctional inhibitor/lipid-transfer protein/seed storage 2S albumin superfamily protein [Theobroma cacao]
c118962_g1	1733	hypothetical protein MIMGU_mgv1a008162mg [Erythranthe guttata]
c83404_g1	1375	--
c95257_g1	2656	hypothetical protein MIMGU_mgv1a000037mg [Erythranthe guttata]
c134327_g1	4603	Seed imbibition 2 isoform 1 [Theobroma cacao]>gi|508717396|gb|EOY09293.1| Seed imbibition 2 isoform 1 [Theobroma cacao]
c122236_g1	1481	Nucleoside diphosphate kinase 2, IA IA,NDPK IA,ATNDPK2 [Theobroma cacao]>gi|508775140|gb|EOY22396.1| Nucleoside diphosphate kinase 2, IA IA,NDPK IA,ATNDPK2 [Theobroma cacao]
c119880_g1	1011	hypothetical protein CICLE_v10006176mg [Citrus clementina]>gi|568871760|ref|XP_006489048.1| PREDICTED: uncharacterized protein LOC102608273 [Citrus sinensis]>gi|557521402|gb|ESR32769.1| hypothetical protein CICLE_v10006176mg [Citrus clementina]>gi|641852873|gb|KDO71732.1| hypothetical protein CISIN_1g032471mg [Citrus sinensis]
c136669_g4	1285	Beta-Amyrin Synthase [Theobroma cacao]>gi|508778974|gb|EOY26230.1| Beta-Amyrin Synthase [Theobroma cacao]
c129098_g1	3919	unknown [Zea mays]>gi|414866815|tpg|DAA45372.1| TPA: hypothetical protein ZEAMMB73_163222 [Zea mays]
c124628_g5	1279	Homeobox 7 [Theobroma cacao]>gi|508703726|gb|EOX95622.1| Homeobox 7 [Theobroma cacao]
c128405_g2	2069	PREDICTED: heat shock cognate 70 kDa protein 2-like [Phoenix dactylifera]
c126561_g1	1940	Eukaryotic aspartyl protease family protein [Theobroma cacao]>gi|508711147|gb|EOY03044.1| Eukaryotic aspartyl protease family protein [Theobroma cacao]
c131039_g1	2706	Uncharacterized protein TCM_005286 [Theobroma cacao]>gi|508704000|gb|EOX95896.1| Uncharacterized protein TCM_005286 [Theobroma cacao]
c124068_g1	2530	ATP phosphoribosyl transferase 2 isoform 1 [Theobroma cacao]>gi|508705249|gb|EOX97145.1| ATP phosphoribosyl transferase 2 isoform 1 [Theobroma cacao]
c121913_g2	1516	PREDICTED: glyceraldehyde-3-phosphate dehydrogenase, cytosolic [Nicotiana tomentosiformis]
c122229_g1	1321	Heat shock protein 70B [Theobroma cacao]>gi|508778858|gb|EOY26114.1| Heat shock protein 70B [Theobroma cacao]
c133900_g2	3127	Plasma membrane, putative [Theobroma cacao]>gi|508777653|gb|EOY24909.1| Plasma membrane, putative [Theobroma cacao]
c135703_g1	2213	putative strictosidine beta-D-glucosidase [Camptotheca acuminata]
c119772_g1	1387	31-kDa RNA binding protein [Theobroma cacao]>gi|508775041|gb|EOY22297.1| 31-kDa RNA binding protein [Theobroma cacao]
c122056_g1	1112	hypothetical protein MIMGU_mgv1a002215mg [Erythranthe guttata]
c110841_g1	2731	hypothetical protein MIMGU_mgv1a001965mg [Erythranthe guttata]
c73417_g1	758	unnamed protein product [Coffea canephora]
c121672_g1	1317	EXORDIUM like 2 [Theobroma cacao]>gi|508706849|gb|EOX98745.1| EXORDIUM like 2 [Theobroma cacao]
c131820_g2	1587	hypothetical protein JCGZ_19862 [Jatropha curcas]
c135702_g1	5859	Kinase family protein [Theobroma cacao]>gi|508720931|gb|EOY12828.1| Kinase family protein [Theobroma cacao]
c126674_g1	1623	Flower, cultured cell, putative [Theobroma cacao]>gi|508704329|gb|EOX96225.1| Flower, cultured cell, putative [Theobroma cacao]
c125058_g1	1450	hypothetical protein POPTR_0013s10080g [Populus trichocarpa]>gi|550325402|gb|ERP53929.1| hypothetical protein POPTR_0013s10080g [Populus trichocarpa]
c116668_g1	757	Late embryogenesis abundant protein group 8 protein, putative [Theobroma cacao]>gi|508699718|gb|EOX91614.1| Late embryogenesis abundant protein group 8 protein, putative [Theobroma cacao]
c123582_g1	2203	Pyridoxal phosphate phosphatase-related protein [Theobroma cacao]>gi|508779813|gb|EOY27069.1| Pyridoxal phosphate phosphatase-related protein [Theobroma cacao]
c125327_g1	2116	Cell wall / vacuolar inhibitor of fructosidase 1, putative [Theobroma cacao]>gi|508714888|gb|EOY06785.1| Cell wall / vacuolar inhibitor of fructosidase 1, putative [Theobroma cacao]
c115562_g1	1521	hypothetical protein MIMGU_mgv1a007183mg [Erythranthe guttata]>gi|604302207|gb|EYU21793.1| hypothetical protein MIMGU_mgv1a007183mg [Erythranthe guttata]>gi|604302208|gb|EYU21794.1| hypothetical protein MIMGU_mgv1a007183mg [Erythranthe guttata]
c125395_g2	1703	Hydroxymethylbilane synthase isoform 1 [Theobroma cacao]>gi|508707214|gb|EOX99110.1| Hydroxymethylbilane synthase isoform 1 [Theobroma cacao]
c119146_g1	1035	Uncharacterized protein TCM_038341 [Theobroma cacao]>gi|508784146|gb|EOY31402.1| Uncharacterized protein TCM_038341 [Theobroma cacao]
c135334_g1	5026	S-adenosyl-L-methionine-dependent methyltransferases superfamily protein [Theobroma cacao]>gi|508703717|gb|EOX95613.1| S-adenosyl-L-methionine-dependent methyltransferases superfamily protein [Theobroma cacao]
