# Supplementary material for: De novo transcriptome sequencing of two cultivated jute species under salinity stress
Source: PLoS One. 2017 Oct 23;12(10):e0185863. doi: 10.1371/journal.pone.0185863 (PMC5653190; doi:10.1371/journal.pone.0185863)
Supplement: S7 File — (XLSX) [file pone.0185863.s007.xlsx]

## Sheet: Supplementary file S7
TFs	TFs families
c122612_g1	Orphans
c128933_g2	GNAT
c118972_g1	SBP
c132726_g3	bHLH
c134674_g1	HB
c134914_g1	NAC
c123022_g1	NAC
c133176_g2	bZIP
c132153_g2	AUX/IAA
c135509_g6	HSF
c125453_g4	AP2-EREBP
c117718_g1	AUX/IAA
c130658_g2	CCAAT
c134823_g1	C3H
c130975_g1	mTERF
c129974_g1	HB
c130093_g1	HSF
c130932_g1	bZIP
c134208_g2	CCAAT
c121364_g1	bHLH
c126472_g2	HB
c132335_g2	MYB
c124628_g5	HB
c123399_g2	TAZ
c121147_g1	MYB
c125807_g1	HSF
c123359_g1	HB
c114277_g1	HMG
c128193_g1	C3H
c123476_g1	HSF
c126004_g1	HSF
c110777_g1	MBF1
