# Supplementary material for: De novo transcriptome sequencing of two cultivated jute species under salinity stress
Source: PLoS One. 2017 Oct 23;12(10):e0185863. doi: 10.1371/journal.pone.0185863 (PMC5653190; doi:10.1371/journal.pone.0185863)
Supplement: S8 File — (XLSX) [file pone.0185863.s008.xlsx]

## Sheet: Sheet1
TFs	TFs family
c121248_g1	AP2-EREBP
c121099_g1	AP2-EREBP
c127288_g1	AP2-EREBP
c115522_g2	AP2-EREBP
c136322_g2	AP2-EREBP
c128614_g2	AP2-EREBP
c121591_g1	AP2-EREBP
c119774_g1	AP2-EREBP
c132745_g2	AP2-EREBP
c130203_g2	AP2-EREBP
c122849_g1	AP2-EREBP
c131016_g2	ARF
c133003_g1	ARF
c125607_g3	AUX/IAA
c129487_g1	AUX/IAA
c124547_g4	AUX/IAA
c133003_g1	AUX/IAA
c128638_g2	bHLH
c125150_g3	bHLH
c130491_g2	bHLH
c127337_g1	bHLH
c129266_g4	bHLH
c116968_g1	bZIP
c115778_g1	bZIP
c129425_g1	bZIP
c124143_g1	bZIP
c130932_g1	bZIP
c123513_g1	bZIP
c126757_g1	bZIP
c131505_g1	bZIP
c128703_g3	C2C2-Dof
c127037_g1	C2C2-GATA
c127037_g3	C2C2-GATA
c126975_g1	C2C2-GATA
c129834_g1	C2C2-GATA
c27183_g1	C2H2
c121670_g1	C2H2
c45184_g1	C2H2
c132646_g1	C3H
c80903_g1	C3H
c125751_g1	C3H
c96264_g1	C3H
c269743_g1	C3H
c224166_g1	C3H
c45486_g1	C3H
c104244_g1	C3H
c122203_g1	CCAAT
c114378_g2	CCAAT
c113988_g1	CCAAT
c127925_g2	CCAAT
c134208_g2	CCAAT
c121884_g1	CCAAT
c228273_g1	CCAAT
c131841_g3	CCAAT
c130205_g1	CCAAT
c127598_g1	CCAAT
c134569_g4	CCAAT
c123157_g1	CCAAT
c118989_g1	CSD
c114546_g1	CSD
c127871_g3	CSD
c27422_g1	E2F-DP
c136694_g3	EIL
c135185_g2	FAR1
c135388_g1	FHA
c58016_g1	FHA
c247008_g1	FHA
c133353_g2	FHA
c144597_g1	FHA
c59883_g1	FHA
c60126_g1	FHA
c125678_g2	FHA
c183192_g1	FHA
c109547_g1	FHA
c133149_g1	G2-like
c129906_g1	G2-like
c124006_g1	G2-like
c134635_g1	GeBP
c108652_g1	GNAT
c128096_g1	GNAT
c134341_g1	GNAT
c128993_g1	GRAS
c131616_g1	GRAS
c130322_g3	GRAS
c135935_g2	GRAS
c132662_g2	GRAS
c130322_g4	GRAS
c123359_g1	HB
c133722_g1	HB
c132885_g2	HB
c129974_g1	HB
c124628_g5	HB
c135539_g1	HB
c114604_g2	HB
c122269_g1	HB
c20172_g1	HMG
c136148_g1	HMG
c125141_g1	HMG
c122114_g1	HSF
c125807_g1	HSF
c133428_g1	HSF
c129505_g3	HSF
c135509_g6	HSF
c123476_g1	HSF
c107030_g1	HSF
c126004_g1	HSF
c106009_g1	Jumonji
c111141_g1	Jumonji
c125271_g3	LOB
c117397_g2	LOB
c134830_g1	LOB
c135019_g1	LOB
c117397_g1	LOB
c126792_g2	LOB
c135771_g3	MADS
c125048_g1	MADS
c132668_g1	MADS
c131317_g1	MBF1
c118216_g1	MYB
c119047_g1	MYB
c64688_g1	MYB
c109158_g1	MYB
c118344_g1	MYB
c131769_g4	MYB
c59043_g1	MYB
c126170_g2	MYB
c114558_g1	MYB
c210603_g1	MYB
c110600_g1	MYB
c131732_g1	MYB
c120924_g1	MYB
c279783_g1	MYB
c130069_g2	MYB
c132183_g5	MYB
c126951_g1	MYB
c122483_g1	MYB
c121770_g1	MYB
c111745_g2	MYB
c128633_g4	MYB
c117921_g1	MYB
c129114_g3	MYB
c126549_g2	MYB
c133687_g3	MYB
c122072_g1	NAC
c128740_g1	NAC
c136694_g3	NAC
c132887_g1	NAC
c134914_g1	NAC
c122838_g1	OFP
c109810_g1	OFP
c134909_g3	Orphans
c126362_g2	Orphans
c136471_g3	Orphans
c126690_g3	Orphans
c132954_g1	Orphans
c130879_g1	Orphans
c136687_g2	Orphans
c134769_g2	Orphans
c129089_g1	Orphans
c6819_g1	Orphans
c102532_g1	PHD
c135959_g1	RWP-RK
c131543_g1	RWP-RK
c125012_g3	SBP
c129477_g2	SBP
c125012_g1	SBP
c133998_g2	SBP
c132529_g1	SET
c208327_g1	SET
c41247_g1	SNF2
c94850_g1	SNF2
c103539_g1	SNF2
c25717_g1	SNF2
c85994_g2	SNF2
c127904_g3	TAZ
c123399_g2	TAZ
c125490_g1	TCP
c123650_g1	Tify
c129089_g1	Tify
c118743_g1	TIG
c127805_g1	TRAF
c127032_g1	TRAF
c131890_g1	Trihelix
c320346_g1	TUB
c128089_g2	WRKY
c120501_g1	WRKY
c127366_g1	WRKY
c126514_g4	WRKY
c121665_g1	WRKY
c125612_g1	WRKY
c127121_g1	WRKY
c132071_g2	WRKY
c126789_g3	WRKY
c122076_g1	WRKY
c129131_g1	WRKY
c127982_g1	WRKY
