# Supplementary material for: De novo transcriptome sequencing of two cultivated jute species under salinity stress
Source: PLoS One. 2017 Oct 23;12(10):e0185863. doi: 10.1371/journal.pone.0185863 (PMC5653190; doi:10.1371/journal.pone.0185863)
Supplement: S9 File — (XLSX) [file pone.0185863.s009.xlsx]

## Sheet: Sheet1
TFs	TFs families
c134914_g1	NAC
c130932_g1	bZIP
c134208_g2	CCAAT
c129974_g1	HB
c124628_g5	HB
c123359_g1	HB
c135509_g6	HSF
c125807_g1	HSF
c123476_g1	HSF
c126004_g1	HSF
c123399_g2	TAZ
